# Supplementary material for: Tubular lipid binding proteins (TULIPs) growing everywhere
Source: Biochim Biophys Acta. 2017 Sep;1864(9):1439–49. doi: 10.1016/j.bbamcr.2017.05.019 (PMC5507252; doi:10.1016/j.bbamcr.2017.05.019)
Supplement: Supplemental File 1 — PDB file of model of B. mori fibroin p25 PDB file of a model of fibroin p25 from Papilio xuthus, the Chinese yellow swallowtail butterfly. HHpred was initiated with the full sequence (Genbank BAB39504.1, 215 aa), with 8 iterations of PSI-BLAST used to make a multiple sequence alignment. The two strongest matches among solved structures were 3e8t_A (Takeout) and 2rck_A (JHBP), with e-values of 10− 34 and 10− 29 respectively. To elongate matches, matching was repeated with “MAC realignment threshold” set to 0.2, leading to matches at 184 columns in both cases. Modeller was then applied using these two structures as templates. In the model the first 25 residues, form an extended loop, consistent with the prediction that they form a signal sequence. These were excluded from subsequent work defining the cavity (Fig. 6). [file mmc3.txt]

EXPDTA    THEORETICAL MODEL, MODELLER 9.17 2017/02/25 11:55:18
REMARK   6 MODELLER OBJECTIVE FUNCTION:      7782.3311
REMARK   6 MODELLER BEST TEMPLATE % SEQ ID:  10.945
REMARK   6 SEQUENCE: Fibroin_papilio_p8m1_x2_temp
REMARK   6 TEMPLATE: 3e8t_A 5:A - 196:A MODELS 19: - 206: AT 7.8%
REMARK   6 TEMPLATE: 2rck_A 1:A - 201:A MODELS 13: - 211: AT 10.9%
ATOM      1  N   MET     1     -43.080 -27.177 -59.840  1.00 69.89           N
ATOM      2  CA  MET     1     -41.959 -27.993 -60.360  1.00 69.89           C
ATOM      3  CB  MET     1     -41.538 -27.497 -61.754  1.00 69.89           C
ATOM      4  CG  MET     1     -42.636 -27.620 -62.813  1.00 69.89           C
ATOM      5  SD  MET     1     -42.192 -26.931 -64.438  1.00 69.89           S
ATOM      6  CE  MET     1     -43.850 -27.098 -65.160  1.00 69.89           C
ATOM      7  C   MET     1     -40.780 -27.855 -59.460  1.00 69.89           C
ATOM      8  O   MET     1     -40.906 -27.444 -58.307  1.00 69.89           O
ATOM      9  N   LEU     2     -39.592 -28.227 -59.971  1.00214.15           N
ATOM     10  CA  LEU     2     -38.397 -28.086 -59.201  1.00214.15           C
ATOM     11  CB  LEU     2     -37.531 -29.360 -59.166  1.00214.15           C
ATOM     12  CG  LEU     2     -38.222 -30.543 -58.458  1.00214.15           C
ATOM     13  CD1 LEU     2     -37.326 -31.790 -58.437  1.00214.15           C
ATOM     14  CD2 LEU     2     -38.712 -30.143 -57.056  1.00214.15           C
ATOM     15  C   LEU     2     -37.609 -27.006 -59.861  1.00214.15           C
ATOM     16  O   LEU     2     -37.629 -26.871 -61.082  1.00214.15           O
ATOM     17  N   LYS     3     -36.914 -26.182 -59.057  1.00259.22           N
ATOM     18  CA  LYS     3     -36.167 -25.103 -59.626  1.00259.22           C
ATOM     19  CB  LYS     3     -35.793 -24.002 -58.620  1.00259.22           C
ATOM     20  CG  LYS     3     -36.992 -23.181 -58.146  1.00259.22           C
ATOM     21  CD  LYS     3     -37.725 -22.472 -59.286  1.00259.22           C
ATOM     22  CE  LYS     3     -36.835 -21.521 -60.090  1.00259.22           C
ATOM     23  NZ  LYS     3     -36.370 -20.409 -59.230  1.00259.22           N
ATOM     24  C   LYS     3     -34.893 -25.638 -60.180  1.00259.22           C
ATOM     25  O   LYS     3     -34.358 -26.637 -59.701  1.00259.22           O
ATOM     26  N   VAL     4     -34.388 -24.976 -61.238  1.00 71.17           N
ATOM     27  CA  VAL     4     -33.143 -25.356 -61.830  1.00 71.17           C
ATOM     28  CB  VAL     4     -33.123 -25.244 -63.325  1.00 71.17           C
ATOM     29  CG1 VAL     4     -31.692 -25.526 -63.812  1.00 71.17           C
ATOM     30  CG2 VAL     4     -34.176 -26.202 -63.905  1.00 71.17           C
ATOM     31  C   VAL     4     -32.137 -24.391 -61.305  1.00 71.17           C
ATOM     32  O   VAL     4     -32.447 -23.223 -61.080  1.00 71.17           O
ATOM     33  N   PHE     5     -30.897 -24.858 -61.076  1.00176.61           N
ATOM     34  CA  PHE     5     -29.924 -23.969 -60.522  1.00176.61           C
ATOM     35  CB  PHE     5     -29.521 -24.315 -59.080  1.00176.61           C
ATOM     36  CG  PHE     5     -30.734 -24.051 -58.255  1.00176.61           C
ATOM     37  CD1 PHE     5     -31.688 -25.026 -58.084  1.00176.61           C
ATOM     38  CD2 PHE     5     -30.925 -22.823 -57.665  1.00176.61           C
ATOM     39  CE1 PHE     5     -32.811 -24.784 -57.328  1.00176.61           C
ATOM     40  CE2 PHE     5     -32.046 -22.575 -56.909  1.00176.61           C
ATOM     41  CZ  PHE     5     -32.992 -23.557 -56.738  1.00176.61           C
ATOM     42  C   PHE     5     -28.711 -23.997 -61.387  1.00176.61           C
ATOM     43  O   PHE     5     -28.681 -24.665 -62.419  1.00176.61           O
ATOM     44  N   ILE     6     -27.677 -23.235 -60.985  1.00182.17           N
ATOM     45  CA  ILE     6     -26.501 -23.123 -61.791  1.00182.17           C
ATOM     46  CB  ILE     6     -25.932 -21.732 -61.834  1.00182.17           C
ATOM     47  CG1 ILE     6     -25.417 -21.294 -60.449  1.00182.17           C
ATOM     48  CG2 ILE     6     -27.015 -20.804 -62.407  1.00182.17           C
ATOM     49  CD1 ILE     6     -26.489 -21.254 -59.362  1.00182.17           C
ATOM     50  C   ILE     6     -25.446 -23.996 -61.203  1.00182.17           C
ATOM     51  O   ILE     6     -25.206 -23.990 -59.997  1.00182.17           O
ATOM     52  N   PHE     7     -24.810 -24.809 -62.064  1.00237.99           N
ATOM     53  CA  PHE     7     -23.745 -25.653 -61.623  1.00237.99           C
ATOM     54  CB  PHE     7     -23.475 -26.821 -62.587  1.00237.99           C
ATOM     55  CG  PHE     7     -22.559 -27.787 -61.918  1.00237.99           C
ATOM     56  CD1 PHE     7     -23.068 -28.745 -61.073  1.00237.99           C
ATOM     57  CD2 PHE     7     -21.202 -27.741 -62.135  1.00237.99           C
ATOM     58  CE1 PHE     7     -22.235 -29.645 -60.453  1.00237.99           C
ATOM     59  CE2 PHE     7     -20.364 -28.639 -61.518  1.00237.99           C
ATOM     60  CZ  PHE     7     -20.879 -29.594 -60.675  1.00237.99           C
ATOM     61  C   PHE     7     -22.541 -24.772 -61.599  1.00237.99           C
ATOM     62  O   PHE     7     -22.440 -23.835 -62.388  1.00237.99           O
ATOM     63  N   THR     8     -21.596 -25.029 -60.677  1.00283.18           N
ATOM     64  CA  THR     8     -20.461 -24.159 -60.608  1.00283.18           C
ATOM     65  CB  THR     8     -20.312 -23.479 -59.281  1.00283.18           C
ATOM     66  OG1 THR     8     -20.079 -24.438 -58.260  1.00283.18           O
ATOM     67  CG2 THR     8     -21.606 -22.702 -58.989  1.00283.18           C
ATOM     68  C   THR     8     -19.229 -24.971 -60.816  1.00283.18           C
ATOM     69  O   THR     8     -19.246 -26.195 -60.704  1.00283.18           O
ATOM     70  N   LEU     9     -18.121 -24.289 -61.160  1.00252.72           N
ATOM     71  CA  LEU     9     -16.883 -24.982 -61.332  1.00252.72           C
ATOM     72  CB  LEU     9     -15.836 -24.154 -62.113  1.00252.72           C
ATOM     73  CG  LEU     9     -14.493 -24.844 -62.458  1.00252.72           C
ATOM     74  CD1 LEU     9     -13.581 -23.880 -63.232  1.00252.72           C
ATOM     75  CD2 LEU     9     -13.770 -25.430 -61.233  1.00252.72           C
ATOM     76  C   LEU     9     -16.391 -25.189 -59.942  1.00252.72           C
ATOM     77  O   LEU     9     -16.117 -24.234 -59.218  1.00252.72           O
ATOM     78  N   LEU    10     -16.277 -26.462 -59.527  1.00288.23           N
ATOM     79  CA  LEU    10     -15.841 -26.719 -58.192  1.00288.23           C
ATOM     80  CB  LEU    10     -16.737 -27.708 -57.429  1.00288.23           C
ATOM     81  CG  LEU    10     -16.272 -27.961 -55.986  1.00288.23           C
ATOM     82  CD1 LEU    10     -16.340 -26.670 -55.152  1.00288.23           C
ATOM     83  CD2 LEU    10     -17.049 -29.124 -55.350  1.00288.23           C
ATOM     84  C   LEU    10     -14.477 -27.308 -58.282  1.00288.23           C
ATOM     85  O   LEU    10     -14.121 -27.943 -59.273  1.00288.23           O
ATOM     86  N   ILE    11     -13.661 -27.081 -57.239  1.00106.75           N
ATOM     87  CA  ILE    11     -12.332 -27.607 -57.239  1.00106.75           C
ATOM     88  CB  ILE    11     -11.260 -26.557 -57.293  1.00106.75           C
ATOM     89  CG1 ILE    11     -11.329 -25.638 -56.064  1.00106.75           C
ATOM     90  CG2 ILE    11     -11.391 -25.818 -58.635  1.00106.75           C
ATOM     91  CD1 ILE    11     -10.108 -24.731 -55.922  1.00106.75           C
ATOM     92  C   ILE    11     -12.167 -28.394 -55.984  1.00106.75           C
ATOM     93  O   ILE    11     -12.929 -28.239 -55.032  1.00106.75           O
ATOM     94  N   SER    12     -11.160 -29.285 -55.972  1.00 64.01           N
ATOM     95  CA  SER    12     -10.939 -30.145 -54.851  1.00 64.01           C
ATOM     96  CB  SER    12      -9.748 -31.099 -55.050  1.00 64.01           C
ATOM     97  OG  SER    12     -10.017 -32.007 -56.109  1.00 64.01           O
ATOM     98  C   SER    12     -10.643 -29.290 -53.667  1.00 64.01           C
ATOM     99  O   SER    12     -10.811 -29.726 -52.528  1.00 64.01           O
ATOM    100  N   LEU    13     -10.191 -28.043 -53.904  1.00126.24           N
ATOM    101  CA  LEU    13      -9.899 -27.187 -52.795  1.00126.24           C
ATOM    102  CB  LEU    13      -9.449 -25.783 -53.247  1.00126.24           C
ATOM    103  CG  LEU    13      -8.972 -24.847 -52.116  1.00126.24           C
ATOM    104  CD1 LEU    13     -10.105 -24.475 -51.146  1.00126.24           C
ATOM    105  CD2 LEU    13      -7.736 -25.421 -51.404  1.00126.24           C
ATOM    106  C   LEU    13     -11.190 -27.056 -52.059  1.00126.24           C
ATOM    107  O   LEU    13     -11.243 -27.249 -50.845  1.00126.24           O
ATOM    108  N   GLY    14     -12.273 -26.758 -52.806  1.00 65.05           N
ATOM    109  CA  GLY    14     -13.590 -26.680 -52.244  1.00 65.05           C
ATOM    110  C   GLY    14     -13.530 -25.766 -51.072  1.00 65.05           C
ATOM    111  O   GLY    14     -12.883 -24.721 -51.114  1.00 65.05           O
ATOM    112  N   ALA    15     -14.221 -26.151 -49.982  1.00 40.98           N
ATOM    113  CA  ALA    15     -14.143 -25.364 -48.794  1.00 40.98           C
ATOM    114  CB  ALA    15     -15.159 -25.775 -47.712  1.00 40.98           C
ATOM    115  C   ALA    15     -12.775 -25.601 -48.251  1.00 40.98           C
ATOM    116  O   ALA    15     -12.262 -26.718 -48.299  1.00 40.98           O
ATOM    117  N   CYS    16     -12.138 -24.543 -47.727  1.00 36.97           N
ATOM    118  CA  CYS    16     -10.815 -24.700 -47.210  1.00 36.97           C
ATOM    119  CB  CYS    16      -9.824 -23.685 -47.804  1.00 36.97           C
ATOM    120  SG  CYS    16      -8.124 -23.857 -47.182  1.00 36.97           S
ATOM    121  C   CYS    16     -10.908 -24.454 -45.740  1.00 36.97           C
ATOM    122  O   CYS    16     -11.931 -23.982 -45.250  1.00 36.97           O
ATOM    123  N   GLN    17      -9.848 -24.815 -44.995  1.00 71.74           N
ATOM    124  CA  GLN    17      -9.827 -24.588 -43.582  1.00 71.74           C
ATOM    125  CB  GLN    17      -8.562 -25.129 -42.891  1.00 71.74           C
ATOM    126  CG  GLN    17      -8.400 -26.651 -42.963  1.00 71.74           C
ATOM    127  CD  GLN    17      -7.714 -27.011 -44.274  1.00 71.74           C
ATOM    128  OE1 GLN    17      -6.488 -27.099 -44.337  1.00 71.74           O
ATOM    129  NE2 GLN    17      -8.518 -27.216 -45.351  1.00 71.74           N
ATOM    130  C   GLN    17      -9.832 -23.109 -43.373  1.00 71.74           C
ATOM    131  O   GLN    17     -10.462 -22.600 -42.447  1.00 71.74           O
ATOM    132  N   VAL    18      -9.126 -22.383 -44.259  1.00 49.93           N
ATOM    133  CA  VAL    18      -8.980 -20.964 -44.133  1.00 49.93           C
ATOM    134  CB  VAL    18      -8.231 -20.339 -45.273  1.00 49.93           C
ATOM    135  CG1 VAL    18      -8.210 -18.813 -45.076  1.00 49.93           C
ATOM    136  CG2 VAL    18      -6.836 -20.981 -45.349  1.00 49.93           C
ATOM    137  C   VAL    18     -10.333 -20.334 -44.074  1.00 49.93           C
ATOM    138  O   VAL    18     -11.289 -20.801 -44.689  1.00 49.93           O
ATOM    139  N   VAL    19     -10.431 -19.245 -43.288  1.00130.56           N
ATOM    140  CA  VAL    19     -11.655 -18.525 -43.094  1.00130.56           C
ATOM    141  CB  VAL    19     -11.614 -17.578 -41.932  1.00130.56           C
ATOM    142  CG1 VAL    19     -11.409 -18.393 -40.645  1.00130.56           C
ATOM    143  CG2 VAL    19     -10.516 -16.534 -42.196  1.00130.56           C
ATOM    144  C   VAL    19     -11.920 -17.713 -44.316  1.00130.56           C
ATOM    145  O   VAL    19     -11.022 -17.461 -45.117  1.00130.56           O
ATOM    146  N   ARG    20     -13.195 -17.314 -44.497  1.00178.00           N
ATOM    147  CA  ARG    20     -13.577 -16.522 -45.626  1.00178.00           C
ATOM    148  CB  ARG    20     -15.095 -16.302 -45.739  1.00178.00           C
ATOM    149  CG  ARG    20     -15.913 -17.585 -45.886  1.00178.00           C
ATOM    150  CD  ARG    20     -15.805 -18.233 -47.267  1.00178.00           C
ATOM    151  NE  ARG    20     -14.579 -19.077 -47.260  1.00178.00           N
ATOM    152  CZ  ARG    20     -14.640 -20.346 -46.763  1.00178.00           C
ATOM    153  NH1 ARG    20     -15.818 -20.832 -46.274  1.00178.00           N
ATOM    154  NH2 ARG    20     -13.523 -21.130 -46.753  1.00178.00           N
ATOM    155  C   ARG    20     -12.974 -15.173 -45.434  1.00178.00           C
ATOM    156  O   ARG    20     -12.800 -14.701 -44.311  1.00178.00           O
ATOM    157  N   PRO    21     -12.631 -14.544 -46.519  1.00 92.85           N
ATOM    158  CA  PRO    21     -12.086 -13.224 -46.446  1.00 92.85           C
ATOM    159  CD  PRO    21     -12.259 -15.229 -47.744  1.00 92.85           C
ATOM    160  CB  PRO    21     -11.424 -12.959 -47.802  1.00 92.85           C
ATOM    161  CG  PRO    21     -11.947 -14.083 -48.718  1.00 92.85           C
ATOM    162  C   PRO    21     -13.206 -12.306 -46.114  1.00 92.85           C
ATOM    163  O   PRO    21     -14.349 -12.618 -46.444  1.00 92.85           O
ATOM    164  N   CYS    22     -12.909 -11.181 -45.446  1.00 53.03           N
ATOM    165  CA  CYS    22     -13.951 -10.268 -45.106  1.00 53.03           C
ATOM    166  CB  CYS    22     -13.845  -9.697 -43.685  1.00 53.03           C
ATOM    167  SG  CYS    22     -14.740 -10.685 -42.462  1.00 53.03           S
ATOM    168  C   CYS    22     -13.896  -9.105 -46.027  1.00 53.03           C
ATOM    169  O   CYS    22     -12.824  -8.654 -46.431  1.00 53.03           O
ATOM    170  N   ALA    23     -15.089  -8.613 -46.405  1.00 34.59           N
ATOM    171  CA  ALA    23     -15.154  -7.425 -47.191  1.00 34.59           C
ATOM    172  CB  ALA    23     -16.557  -7.123 -47.745  1.00 34.59           C
ATOM    173  C   ALA    23     -14.789  -6.342 -46.235  1.00 34.59           C
ATOM    174  O   ALA    23     -14.986  -6.481 -45.029  1.00 34.59           O
ATOM    175  N   LEU    24     -14.232  -5.234 -46.744  1.00115.07           N
ATOM    176  CA  LEU    24     -13.799  -4.193 -45.862  1.00115.07           C
ATOM    177  CB  LEU    24     -13.135  -3.013 -46.594  1.00115.07           C
ATOM    178  CG  LEU    24     -11.792  -3.375 -47.249  1.00115.07           C
ATOM    179  CD1 LEU    24     -11.171  -2.164 -47.965  1.00115.07           C
ATOM    180  CD2 LEU    24     -10.840  -4.007 -46.223  1.00115.07           C
ATOM    181  C   LEU    24     -14.980  -3.660 -45.128  1.00115.07           C
ATOM    182  O   LEU    24     -14.897  -3.344 -43.943  1.00115.07           O
ATOM    183  N   SER    25     -16.112  -3.534 -45.837  1.00 90.76           N
ATOM    184  CA  SER    25     -17.317  -2.990 -45.287  1.00 90.76           C
ATOM    185  CB  SER    25     -18.412  -2.822 -46.350  1.00 90.76           C
ATOM    186  OG  SER    25     -17.955  -1.969 -47.388  1.00 90.76           O
ATOM    187  C   SER    25     -17.879  -3.911 -44.253  1.00 90.76           C
ATOM    188  O   SER    25     -18.459  -3.453 -43.271  1.00 90.76           O
ATOM    189  N   ASP    26     -17.712  -5.236 -44.438  1.00 61.50           N
ATOM    190  CA  ASP    26     -18.354  -6.170 -43.557  1.00 61.50           C
ATOM    191  CB  ASP    26     -18.401  -7.598 -44.135  1.00 61.50           C
ATOM    192  CG  ASP    26     -19.471  -8.394 -43.397  1.00 61.50           C
ATOM    193  OD1 ASP    26     -20.075  -7.833 -42.444  1.00 61.50           O
ATOM    194  OD2 ASP    26     -19.707  -9.570 -43.784  1.00 61.50           O
ATOM    195  C   ASP    26     -17.615  -6.206 -42.257  1.00 61.50           C
ATOM    196  O   ASP    26     -16.764  -7.064 -42.029  1.00 61.50           O
ATOM    197  N   LEU    27     -17.941  -5.247 -41.368  1.00 55.25           N
ATOM    198  CA  LEU    27     -17.332  -5.131 -40.075  1.00 55.25           C
ATOM    199  CB  LEU    27     -17.720  -3.835 -39.343  1.00 55.25           C
ATOM    200  CG  LEU    27     -17.246  -2.563 -40.071  1.00 55.25           C
ATOM    201  CD1 LEU    27     -17.600  -1.293 -39.280  1.00 55.25           C
ATOM    202  CD2 LEU    27     -15.752  -2.650 -40.418  1.00 55.25           C
ATOM    203  C   LEU    27     -17.745  -6.278 -39.208  1.00 55.25           C
ATOM    204  O   LEU    27     -16.939  -6.809 -38.446  1.00 55.25           O
ATOM    205  N   ALA    28     -19.019  -6.702 -39.305  1.00 40.95           N
ATOM    206  CA  ALA    28     -19.513  -7.725 -38.430  1.00 40.95           C
ATOM    207  CB  ALA    28     -20.991  -8.065 -38.690  1.00 40.95           C
ATOM    208  C   ALA    28     -18.718  -8.974 -38.631  1.00 40.95           C
ATOM    209  O   ALA    28     -18.352  -9.640 -37.664  1.00 40.95           O
ATOM    210  N   CYS    29     -18.429  -9.338 -39.894  1.00 90.87           N
ATOM    211  CA  CYS    29     -17.672 -10.535 -40.119  1.00 90.87           C
ATOM    212  CB  CYS    29     -17.612 -10.974 -41.591  1.00 90.87           C
ATOM    213  SG  CYS    29     -16.602  -9.901 -42.640  1.00 90.87           S
ATOM    214  C   CYS    29     -16.285 -10.318 -39.605  1.00 90.87           C
ATOM    215  O   CYS    29     -15.661 -11.236 -39.076  1.00 90.87           O
ATOM    216  N   ILE    30     -15.766  -9.082 -39.746  1.00 98.55           N
ATOM    217  CA  ILE    30     -14.440  -8.776 -39.288  1.00 98.55           C
ATOM    218  CB  ILE    30     -14.076  -7.334 -39.504  1.00 98.55           C
ATOM    219  CG1 ILE    30     -14.009  -6.994 -41.001  1.00 98.55           C
ATOM    220  CG2 ILE    30     -12.765  -7.061 -38.748  1.00 98.55           C
ATOM    221  CD1 ILE    30     -12.880  -7.710 -41.735  0.00 98.55           C
ATOM    222  C   ILE    30     -14.404  -8.985 -37.809  1.00 98.55           C
ATOM    223  O   ILE    30     -13.481  -9.601 -37.279  1.00 98.55           O
ATOM    224  N   GLY    31     -15.428  -8.473 -37.103  1.00 42.99           N
ATOM    225  CA  GLY    31     -15.461  -8.565 -35.674  1.00 42.99           C
ATOM    226  C   GLY    31     -15.533 -10.000 -35.268  1.00 42.99           C
ATOM    227  O   GLY    31     -14.852 -10.423 -34.334  1.00 42.99           O
ATOM    228  N   ARG    32     -16.373 -10.793 -35.956  1.00112.09           N
ATOM    229  CA  ARG    32     -16.502 -12.168 -35.576  1.00112.09           C
ATOM    230  CB  ARG    32     -17.547 -12.943 -36.399  1.00112.09           C
ATOM    231  CG  ARG    32     -18.987 -12.479 -36.169  1.00112.09           C
ATOM    232  CD  ARG    32     -20.038 -13.409 -36.781  1.00112.09           C
ATOM    233  NE  ARG    32     -20.380 -14.442 -35.761  1.00112.09           N
ATOM    234  CZ  ARG    32     -19.692 -15.621 -35.706  1.00112.09           C
ATOM    235  NH1 ARG    32     -18.674 -15.864 -36.582  1.00112.09           N
ATOM    236  NH2 ARG    32     -20.029 -16.560 -34.774  1.00112.09           N
ATOM    237  C   ARG    32     -15.185 -12.830 -35.798  1.00112.09           C
ATOM    238  O   ARG    32     -14.712 -13.596 -34.961  1.00112.09           O
ATOM    239  N   ASN    33     -14.547 -12.523 -36.940  1.00 75.68           N
ATOM    240  CA  ASN    33     -13.295 -13.129 -37.271  1.00 75.68           C
ATOM    241  CB  ASN    33     -12.783 -12.751 -38.671  1.00 75.68           C
ATOM    242  CG  ASN    33     -13.576 -13.575 -39.675  1.00 75.68           C
ATOM    243  OD1 ASN    33     -14.422 -13.054 -40.400  1.00 75.68           O
ATOM    244  ND2 ASN    33     -13.298 -14.906 -39.715  1.00 75.68           N
ATOM    245  C   ASN    33     -12.280 -12.713 -36.263  1.00 75.68           C
ATOM    246  O   ASN    33     -11.398 -13.492 -35.907  1.00 75.68           O
ATOM    247  N   LEU    34     -12.386 -11.470 -35.761  1.00159.41           N
ATOM    248  CA  LEU    34     -11.415 -11.003 -34.820  1.00159.41           C
ATOM    249  CB  LEU    34     -11.698  -9.567 -34.335  1.00159.41           C
ATOM    250  CG  LEU    34     -10.651  -8.990 -33.358  1.00159.41           C
ATOM    251  CD1 LEU    34     -10.713  -9.642 -31.967  1.00159.41           C
ATOM    252  CD2 LEU    34      -9.243  -9.031 -33.972  1.00159.41           C
ATOM    253  C   LEU    34     -11.472 -11.929 -33.654  1.00159.41           C
ATOM    254  O   LEU    34     -10.436 -12.337 -33.132  1.00159.41           O
ATOM    255  N   ALA    35     -12.685 -12.305 -33.210  1.00229.25           N
ATOM    256  CA  ALA    35     -12.701 -13.225 -32.116  1.00229.25           C
ATOM    257  CB  ALA    35     -13.893 -13.025 -31.162  1.00229.25           C
ATOM    258  C   ALA    35     -12.821 -14.599 -32.695  1.00229.25           C
ATOM    259  O   ALA    35     -13.919 -15.044 -33.021  1.00229.25           O
ATOM    260  N   ALA    36     -11.685 -15.322 -32.806  0.75334.08           N
ATOM    261  CA  ALA    36     -11.710 -16.648 -33.361  0.75334.08           C
ATOM    262  CB  ALA    36     -12.136 -16.697 -34.837  0.75334.08           C
ATOM    263  C   ALA    36     -10.321 -17.213 -33.293  0.75334.08           C
ATOM    264  O   ALA    36      -9.374 -16.520 -32.928  0.75334.08           O
ATOM    265  N   ASN    37     -10.176 -18.504 -33.668  1.00284.56           N
ATOM    266  CA  ASN    37      -8.904 -19.177 -33.695  1.00284.56           C
ATOM    267  CB  ASN    37      -7.850 -18.382 -34.496  1.00284.56           C
ATOM    268  CG  ASN    37      -6.643 -19.269 -34.773  1.00284.56           C
ATOM    269  OD1 ASN    37      -6.609 -20.434 -34.383  1.00284.56           O
ATOM    270  ND2 ASN    37      -5.614 -18.699 -35.458  1.00284.56           N
ATOM    271  C   ASN    37      -8.388 -19.368 -32.300  1.00284.56           C
ATOM    272  O   ASN    37      -7.181 -19.497 -32.093  1.00284.56           O
ATOM    273  N   SER    38      -9.298 -19.428 -31.306  1.00 93.42           N
ATOM    274  CA  SER    38      -8.913 -19.632 -29.937  1.00 93.42           C
ATOM    275  CB  SER    38     -10.105 -19.561 -28.967  1.00 93.42           C
ATOM    276  OG  SER    38     -11.033 -20.596 -29.255  1.00 93.42           O
ATOM    277  C   SER    38      -8.319 -20.995 -29.836  1.00 93.42           C
ATOM    278  O   SER    38      -7.407 -21.243 -29.048  1.00 93.42           O
ATOM    279  N   ARG    39      -8.863 -21.936 -30.621  1.00268.58           N
ATOM    280  CA  ARG    39      -8.261 -23.228 -30.683  1.00268.58           C
ATOM    281  CB  ARG    39      -9.181 -24.302 -31.285  1.00268.58           C
ATOM    282  CG  ARG    39     -10.493 -24.476 -30.518  1.00268.58           C
ATOM    283  CD  ARG    39     -10.306 -24.902 -29.060  1.00268.58           C
ATOM    284  NE  ARG    39     -11.664 -25.027 -28.462  1.00268.58           N
ATOM    285  CZ  ARG    39     -12.361 -26.191 -28.611  1.00268.58           C
ATOM    286  NH1 ARG    39     -11.801 -27.237 -29.286  1.00268.58           N
ATOM    287  NH2 ARG    39     -13.618 -26.308 -28.094  1.00268.58           N
ATOM    288  C   ARG    39      -7.137 -23.013 -31.634  1.00268.58           C
ATOM    289  O   ARG    39      -7.194 -22.096 -32.450  1.00268.58           O
ATOM    290  N   CYS    40      -6.061 -23.809 -31.548  1.00119.22           N
ATOM    291  CA  CYS    40      -4.979 -23.546 -32.452  1.00119.22           C
ATOM    292  CB  CYS    40      -3.601 -24.022 -31.966  1.00119.22           C
ATOM    293  SG  CYS    40      -3.519 -25.833 -31.830  1.00119.22           S
ATOM    294  C   CYS    40      -5.209 -24.268 -33.730  1.00119.22           C
ATOM    295  O   CYS    40      -5.963 -25.238 -33.792  1.00119.22           O
ATOM    296  N   ASN    41      -4.577 -23.761 -34.804  1.00104.71           N
ATOM    297  CA  ASN    41      -4.583 -24.448 -36.055  1.00104.71           C
ATOM    298  CB  ASN    41      -5.041 -23.590 -37.245  1.00104.71           C
ATOM    299  CG  ASN    41      -5.197 -24.519 -38.438  1.00104.71           C
ATOM    300  OD1 ASN    41      -4.669 -25.630 -38.446  1.00104.71           O
ATOM    301  ND2 ASN    41      -5.939 -24.053 -39.478  1.00104.71           N
ATOM    302  C   ASN    41      -3.156 -24.815 -36.289  1.00104.71           C
ATOM    303  O   ASN    41      -2.312 -23.984 -36.626  1.00104.71           O
ATOM    304  N   PRO    42      -2.874 -26.062 -36.092  1.00270.83           N
ATOM    305  CA  PRO    42      -1.524 -26.496 -36.282  1.00270.83           C
ATOM    306  CD  PRO    42      -3.515 -26.776 -34.998  1.00270.83           C
ATOM    307  CB  PRO    42      -1.389 -27.812 -35.523  1.00270.83           C
ATOM    308  CG  PRO    42      -2.432 -27.689 -34.402  1.00270.83           C
ATOM    309  C   PRO    42      -1.238 -26.621 -37.737  1.00270.83           C
ATOM    310  O   PRO    42      -2.156 -26.491 -38.544  1.00270.83           O
ATOM    311  N   ASN    43       0.046 -26.812 -38.083  1.00229.90           N
ATOM    312  CA  ASN    43       0.480 -27.022 -39.432  1.00229.90           C
ATOM    313  CB  ASN    43      -0.173 -28.245 -40.096  1.00229.90           C
ATOM    314  CG  ASN    43       0.376 -29.484 -39.405  1.00229.90           C
ATOM    315  OD1 ASN    43       1.511 -29.495 -38.932  1.00229.90           O
ATOM    316  ND2 ASN    43      -0.451 -30.561 -39.341  1.00229.90           N
ATOM    317  C   ASN    43       0.161 -25.811 -40.234  1.00229.90           C
ATOM    318  O   ASN    43       0.232 -25.813 -41.461  1.00229.90           O
ATOM    319  N   VAL    44      -0.179 -24.725 -39.536  1.00291.02           N
ATOM    320  CA  VAL    44      -0.415 -23.467 -40.159  1.00291.02           C
ATOM    321  CB  VAL    44      -1.853 -23.195 -40.500  1.00291.02           C
ATOM    322  CG1 VAL    44      -2.673 -23.126 -39.204  1.00291.02           C
ATOM    323  CG2 VAL    44      -1.921 -21.906 -41.334  1.00291.02           C
ATOM    324  C   VAL    44      -0.019 -22.537 -39.088  1.00291.02           C
ATOM    325  O   VAL    44       0.195 -22.979 -37.962  1.00291.02           O
ATOM    326  N   PRO    45       0.148 -21.290 -39.346  1.00199.66           N
ATOM    327  CA  PRO    45       0.480 -20.489 -38.217  1.00199.66           C
ATOM    328  CD  PRO    45       0.799 -20.822 -40.558  1.00199.66           C
ATOM    329  CB  PRO    45       0.992 -19.165 -38.777  1.00199.66           C
ATOM    330  CG  PRO    45       1.603 -19.579 -40.132  1.00199.66           C
ATOM    331  C   PRO    45      -0.731 -20.408 -37.360  1.00199.66           C
ATOM    332  O   PRO    45      -1.761 -19.935 -37.835  1.00199.66           O
ATOM    333  N   GLY    46      -0.642 -20.844 -36.095  1.00 50.58           N
ATOM    334  CA  GLY    46      -1.801 -20.721 -35.272  1.00 50.58           C
ATOM    335  C   GLY    46      -1.613 -21.579 -34.069  1.00 50.58           C
ATOM    336  O   GLY    46      -1.852 -22.785 -34.104  1.00 50.58           O
ATOM    337  N   ARG    47      -1.188 -20.956 -32.955  1.00148.61           N
ATOM    338  CA  ARG    47      -1.056 -21.673 -31.725  1.00148.61           C
ATOM    339  CB  ARG    47       0.013 -21.151 -30.743  1.00148.61           C
ATOM    340  CG  ARG    47       1.470 -21.280 -31.203  1.00148.61           C
ATOM    341  CD  ARG    47       2.042 -20.068 -31.946  1.00148.61           C
ATOM    342  NE  ARG    47       1.321 -19.892 -33.235  1.00148.61           N
ATOM    343  CZ  ARG    47       1.696 -18.885 -34.077  1.00148.61           C
ATOM    344  NH1 ARG    47       2.750 -18.082 -33.750  1.00148.61           N
ATOM    345  NH2 ARG    47       1.015 -18.677 -35.241  1.00148.61           N
ATOM    346  C   ARG    47      -2.369 -21.508 -31.039  1.00148.61           C
ATOM    347  O   ARG    47      -3.214 -20.753 -31.515  1.00148.61           O
ATOM    348  N   ILE    48      -2.590 -22.232 -29.923  1.00125.49           N
ATOM    349  CA  ILE    48      -3.836 -22.100 -29.220  1.00125.49           C
ATOM    350  CB  ILE    48      -4.196 -23.270 -28.335  1.00125.49           C
ATOM    351  CG1 ILE    48      -3.149 -23.460 -27.228  1.00125.49           C
ATOM    352  CG2 ILE    48      -4.423 -24.523 -29.191  1.00125.49           C
ATOM    353  CD1 ILE    48      -3.613 -24.412 -26.127  1.00125.49           C
ATOM    354  C   ILE    48      -3.756 -20.914 -28.308  1.00125.49           C
ATOM    355  O   ILE    48      -2.808 -20.756 -27.540  1.00125.49           O
ATOM    356  N   PRO    49      -4.722 -20.040 -28.451  1.00179.70           N
ATOM    357  CA  PRO    49      -4.846 -18.911 -27.568  1.00179.70           C
ATOM    358  CD  PRO    49      -5.174 -19.705 -29.792  1.00179.70           C
ATOM    359  CB  PRO    49      -5.743 -17.903 -28.280  1.00179.70           C
ATOM    360  CG  PRO    49      -5.517 -18.209 -29.767  1.00179.70           C
ATOM    361  C   PRO    49      -5.336 -19.254 -26.197  1.00179.70           C
ATOM    362  O   PRO    49      -5.112 -18.465 -25.281  1.00179.70           O
ATOM    363  N   ALA    50      -6.067 -20.370 -26.024  1.00140.80           N
ATOM    364  CA  ALA    50      -6.482 -20.698 -24.694  1.00140.80           C
ATOM    365  CB  ALA    50      -7.923 -20.264 -24.375  1.00140.80           C
ATOM    366  C   ALA    50      -6.436 -22.180 -24.584  1.00140.80           C
ATOM    367  O   ALA    50      -7.115 -22.881 -25.333  1.00140.80           O
ATOM    368  N   ARG    51      -5.636 -22.697 -23.631  1.00228.63           N
ATOM    369  CA  ARG    51      -4.833 -21.846 -22.803  1.00228.63           C
ATOM    370  CB  ARG    51      -4.308 -22.520 -21.523  1.00228.63           C
ATOM    371  CG  ARG    51      -3.355 -23.690 -21.779  1.00228.63           C
ATOM    372  CD  ARG    51      -4.016 -25.066 -21.717  1.00228.63           C
ATOM    373  NE  ARG    51      -2.938 -26.079 -21.891  1.00228.63           N
ATOM    374  CZ  ARG    51      -2.186 -26.449 -20.814  1.00228.63           C
ATOM    375  NH1 ARG    51      -2.403 -25.860 -19.602  1.00228.63           N
ATOM    376  NH2 ARG    51      -1.219 -27.403 -20.946  1.00228.63           N
ATOM    377  C   ARG    51      -3.637 -21.461 -23.614  1.00228.63           C
ATOM    378  O   ARG    51      -3.256 -22.165 -24.547  1.00228.63           O
ATOM    379  N   TYR    52      -3.026 -20.305 -23.291  1.00 55.25           N
ATOM    380  CA  TYR    52      -1.869 -19.863 -24.015  1.00 55.25           C
ATOM    381  CB  TYR    52      -2.083 -18.490 -24.678  1.00 55.25           C
ATOM    382  CG  TYR    52      -0.920 -18.178 -25.556  1.00 55.25           C
ATOM    383  CD1 TYR    52      -0.855 -18.709 -26.824  1.00 55.25           C
ATOM    384  CD2 TYR    52       0.093 -17.353 -25.125  1.00 55.25           C
ATOM    385  CE1 TYR    52       0.206 -18.427 -27.650  1.00 55.25           C
ATOM    386  CE2 TYR    52       1.158 -17.067 -25.947  1.00 55.25           C
ATOM    387  CZ  TYR    52       1.215 -17.606 -27.210  1.00 55.25           C
ATOM    388  OH  TYR    52       2.305 -17.314 -28.056  1.00 55.25           O
ATOM    389  C   TYR    52      -0.777 -19.713 -23.003  1.00 55.25           C
ATOM    390  O   TYR    52      -1.000 -19.182 -21.917  1.00 55.25           O
ATOM    391  N   THR    53       0.444 -20.181 -23.324  1.00 47.21           N
ATOM    392  CA  THR    53       1.486 -20.098 -22.341  0.75 47.21           C
ATOM    393  CB  THR    53       2.192 -21.402 -22.114  0.75 47.21           C
ATOM    394  OG1 THR    53       1.271 -22.394 -21.684  1.00 47.21           O
ATOM    395  CG2 THR    53       3.285 -21.195 -21.051  1.00 47.21           C
ATOM    396  C   THR    53       2.523 -19.122 -22.796  1.00 47.21           C
ATOM    397  O   THR    53       3.014 -19.193 -23.921  1.00 47.21           O
ATOM    398  N   VAL    54       2.876 -18.170 -21.908  1.00110.29           N
ATOM    399  CA  VAL    54       3.915 -17.227 -22.196  1.00110.29           C
ATOM    400  CB  VAL    54       3.627 -15.843 -21.685  1.00110.29           C
ATOM    401  CG1 VAL    54       2.409 -15.296 -22.446  1.00110.29           C
ATOM    402  CG2 VAL    54       3.425 -15.895 -20.161  1.00110.29           C
ATOM    403  C   VAL    54       5.141 -17.748 -21.511  1.00110.29           C
ATOM    404  O   VAL    54       5.122 -18.044 -20.319  1.00110.29           O
ATOM    405  N   GLN    55       6.251 -17.885 -22.262  1.00156.21           N
ATOM    406  CA  GLN    55       7.430 -18.500 -21.721  1.00156.21           C
ATOM    407  CB  GLN    55       8.525 -18.675 -22.790  1.00156.21           C
ATOM    408  CG  GLN    55       9.732 -19.497 -22.331  1.00156.21           C
ATOM    409  CD  GLN    55      10.646 -18.594 -21.519  1.00156.21           C
ATOM    410  OE1 GLN    55      10.627 -17.374 -21.671  1.00156.21           O
ATOM    411  NE2 GLN    55      11.480 -19.211 -20.639  1.00156.21           N
ATOM    412  C   GLN    55       7.990 -17.701 -20.581  1.00156.21           C
ATOM    413  O   GLN    55       8.243 -18.259 -19.512  1.00156.21           O
ATOM    414  N   SER    56       8.185 -16.375 -20.741  1.00 90.75           N
ATOM    415  CA  SER    56       8.725 -15.660 -19.615  1.00 90.75           C
ATOM    416  CB  SER    56      10.227 -15.903 -19.388  1.00 90.75           C
ATOM    417  OG  SER    56      10.679 -15.159 -18.267  1.00 90.75           O
ATOM    418  C   SER    56       8.552 -14.188 -19.814  1.00 90.75           C
ATOM    419  O   SER    56       8.566 -13.692 -20.941  1.00 90.75           O
ATOM    420  N   LEU    57       8.355 -13.455 -18.695  1.00219.31           N
ATOM    421  CA  LEU    57       8.276 -12.022 -18.731  1.00219.31           C
ATOM    422  CB  LEU    57       6.842 -11.462 -18.632  1.00219.31           C
ATOM    423  CG  LEU    57       5.900 -11.865 -19.784  1.00219.31           C
ATOM    424  CD1 LEU    57       6.413 -11.352 -21.138  1.00219.31           C
ATOM    425  CD2 LEU    57       5.596 -13.371 -19.771  1.00219.31           C
ATOM    426  C   LEU    57       8.983 -11.508 -17.509  1.00219.31           C
ATOM    427  O   LEU    57       8.435 -11.546 -16.408  1.00219.31           O
ATOM    428  N   PRO    58      10.200 -11.065 -17.659  1.00205.63           N
ATOM    429  CA  PRO    58      10.875 -10.487 -16.519  1.00205.63           C
ATOM    430  CD  PRO    58      11.112 -11.847 -18.480  1.00205.63           C
ATOM    431  CB  PRO    58      12.368 -10.716 -16.747  1.00205.63           C
ATOM    432  CG  PRO    58      12.418 -11.938 -17.678  1.00205.63           C
ATOM    433  C   PRO    58      10.538  -9.031 -16.389  1.00205.63           C
ATOM    434  O   PRO    58      10.223  -8.414 -17.405  1.00205.63           O
ATOM    435  N   PHE    59      10.589  -8.457 -15.166  1.00186.14           N
ATOM    436  CA  PHE    59      10.376  -7.041 -15.043  1.00186.14           C
ATOM    437  CB  PHE    59       9.054  -6.519 -15.644  1.00186.14           C
ATOM    438  CG  PHE    59       7.876  -6.982 -14.861  1.00186.14           C
ATOM    439  CD1 PHE    59       7.485  -6.302 -13.730  1.00186.14           C
ATOM    440  CD2 PHE    59       7.146  -8.074 -15.266  1.00186.14           C
ATOM    441  CE1 PHE    59       6.393  -6.710 -13.003  1.00186.14           C
ATOM    442  CE2 PHE    59       6.052  -8.488 -14.544  1.00186.14           C
ATOM    443  CZ  PHE    59       5.674  -7.807 -13.411  1.00186.14           C
ATOM    444  C   PHE    59      10.449  -6.653 -13.599  1.00186.14           C
ATOM    445  O   PHE    59      10.802  -7.459 -12.739  1.00186.14           O
ATOM    446  N   HIS    60      10.146  -5.375 -13.289  1.00156.34           N
ATOM    447  CA  HIS    60      10.239  -4.968 -11.915  1.00156.34           C
ATOM    448  ND1 HIS    60      13.073  -4.073 -13.562  1.00156.34           N
ATOM    449  CG  HIS    60      12.700  -4.493 -12.304  1.00156.34           C
ATOM    450  CB  HIS    60      11.435  -4.043 -11.641  1.00156.34           C
ATOM    451  NE2 HIS    60      14.675  -5.437 -12.849  1.00156.34           N
ATOM    452  CD2 HIS    60      13.690  -5.327 -11.883  1.00156.34           C
ATOM    453  CE1 HIS    60      14.260  -4.666 -13.838  1.00156.34           C
ATOM    454  C   HIS    60       9.032  -4.137 -11.597  1.00156.34           C
ATOM    455  O   HIS    60       8.343  -3.663 -12.499  1.00156.34           O
ATOM    456  N   ALA    61       8.733  -3.964 -10.288  1.00146.36           N
ATOM    457  CA  ALA    61       7.695  -3.051  -9.901  1.00146.36           C
ATOM    458  CB  ALA    61       7.177  -3.262  -8.469  1.00146.36           C
ATOM    459  C   ALA    61       8.397  -1.736  -9.941  1.00146.36           C
ATOM    460  O   ALA    61       9.184  -1.401  -9.055  1.00146.36           O
ATOM    461  N   PRO    62       8.031  -1.003 -10.962  1.00303.29           N
ATOM    462  CA  PRO    62       8.692   0.182 -11.441  1.00303.29           C
ATOM    463  CD  PRO    62       6.861  -1.349 -11.751  0.00303.29           C
ATOM    464  CB  PRO    62       7.817   0.716 -12.576  0.00303.29           C
ATOM    465  CG  PRO    62       6.981  -0.497 -13.024  0.00303.29           C
ATOM    466  C   PRO    62       9.022   1.246 -10.475  1.00303.29           C
ATOM    467  O   PRO    62      10.129   1.776 -10.525  1.00303.29           O
ATOM    468  N   TYR    63       8.081   1.610  -9.614  1.00448.38           N
ATOM    469  CA  TYR    63       8.432   2.543  -8.615  1.00448.38           C
ATOM    470  CB  TYR    63       7.370   3.627  -8.368  0.50448.38           C
ATOM    471  CG  TYR    63       7.199   4.428  -9.613  0.50448.38           C
ATOM    472  CD1 TYR    63       6.413   3.956 -10.639  1.00448.38           C
ATOM    473  CD2 TYR    63       7.811   5.652  -9.753  1.00448.38           C
ATOM    474  CE1 TYR    63       6.246   4.690 -11.789  1.00448.38           C
ATOM    475  CE2 TYR    63       7.648   6.391 -10.901  1.00448.38           C
ATOM    476  CZ  TYR    63       6.864   5.910 -11.921  1.00448.38           C
ATOM    477  OH  TYR    63       6.691   6.663 -13.102  1.00448.38           O
ATOM    478  C   TYR    63       8.376   1.631  -7.466  1.00448.38           C
ATOM    479  O   TYR    63       7.747   0.583  -7.586  1.00448.38           O
ATOM    480  N   PHE    64       9.014   1.982  -6.343  1.00576.07           N
ATOM    481  CA  PHE    64       8.973   1.064  -5.248  1.00576.07           C
ATOM    482  CB  PHE    64       7.518   0.718  -4.859  1.00576.07           C
ATOM    483  CG  PHE    64       6.782   2.015  -4.826  1.00576.07           C
ATOM    484  CD1 PHE    64       6.895   2.890  -3.771  1.00576.07           C
ATOM    485  CD2 PHE    64       5.967   2.348  -5.883  1.00576.07           C
ATOM    486  CE1 PHE    64       6.204   4.080  -3.774  1.00576.07           C
ATOM    487  CE2 PHE    64       5.275   3.535  -5.892  1.00576.07           C
ATOM    488  CZ  PHE    64       5.394   4.404  -4.836  1.00576.07           C
ATOM    489  C   PHE    64       9.585  -0.189  -5.752  1.00576.07           C
ATOM    490  O   PHE    64       9.012  -1.267  -5.635  1.00576.07           O
ATOM    491  N   ASN    65      10.769  -0.053  -6.363  1.00435.90           N
ATOM    492  CA  ASN    65      11.332  -1.140  -7.084  1.00435.90           C
ATOM    493  CB  ASN    65      12.714  -0.891  -7.679  1.00435.90           C
ATOM    494  CG  ASN    65      12.857  -2.013  -8.689  1.00435.90           C
ATOM    495  OD1 ASN    65      13.184  -3.150  -8.346  1.00435.90           O
ATOM    496  ND2 ASN    65      12.544  -1.684  -9.970  1.00435.90           N
ATOM    497  C   ASN    65      11.407  -2.412  -6.314  1.00435.90           C
ATOM    498  O   ASN    65      11.834  -2.483  -5.161  1.00435.90           O
ATOM    499  N   ALA    66      10.946  -3.460  -7.015  1.00250.02           N
ATOM    500  CA  ALA    66      10.962  -4.827  -6.619  1.00250.02           C
ATOM    501  CB  ALA    66       9.601  -5.332  -6.114  1.00250.02           C
ATOM    502  C   ALA    66      11.261  -5.539  -7.901  1.00250.02           C
ATOM    503  O   ALA    66      11.099  -4.962  -8.975  1.00250.02           O
ATOM    504  N   THR    67      11.746  -6.792  -7.846  1.00218.16           N
ATOM    505  CA  THR    67      12.001  -7.461  -9.090  1.00218.16           C
ATOM    506  CB  THR    67      13.372  -8.040  -9.207  1.00218.16           C
ATOM    507  OG1 THR    67      14.347  -7.018  -9.067  1.00218.16           O
ATOM    508  CG2 THR    67      13.506  -8.714 -10.583  1.00218.16           C
ATOM    509  C   THR    67      11.028  -8.584  -9.195  1.00218.16           C
ATOM    510  O   THR    67      10.746  -9.273  -8.215  1.00218.16           O
ATOM    511  N   TYR    68      10.483  -8.779 -10.411  1.00329.36           N
ATOM    512  CA  TYR    68       9.438  -9.738 -10.598  1.00329.36           C
ATOM    513  CB  TYR    68       8.118  -8.982 -10.789  1.00329.36           C
ATOM    514  CG  TYR    68       6.957  -9.879 -10.983  1.00329.36           C
ATOM    515  CD1 TYR    68       6.633 -10.334 -12.237  1.00329.36           C
ATOM    516  CD2 TYR    68       6.192 -10.252  -9.905  1.00329.36           C
ATOM    517  CE1 TYR    68       5.542 -11.147 -12.413  1.00329.36           C
ATOM    518  CE2 TYR    68       5.101 -11.064 -10.074  1.00329.36           C
ATOM    519  CZ  TYR    68       4.779 -11.506 -11.330  1.00329.36           C
ATOM    520  OH  TYR    68       3.656 -12.332 -11.503  1.00329.36           O
ATOM    521  C   TYR    68       9.717 -10.507 -11.853  1.00329.36           C
ATOM    522  O   TYR    68      10.164  -9.946 -12.852  1.00329.36           O
ATOM    523  N   ILE    69       9.482 -11.833 -11.832  1.00299.53           N
ATOM    524  CA  ILE    69       9.660 -12.601 -13.028  1.00299.53           C
ATOM    525  CB  ILE    69      10.890 -13.459 -13.022  1.00299.53           C
ATOM    526  CG1 ILE    69      11.161 -14.020 -14.427  1.00299.53           C
ATOM    527  CG2 ILE    69      10.714 -14.539 -11.946  1.00299.53           C
ATOM    528  CD1 ILE    69      12.528 -14.691 -14.560  1.00299.53           C
ATOM    529  C   ILE    69       8.476 -13.506 -13.159  1.00299.53           C
ATOM    530  O   ILE    69       8.008 -14.078 -12.177  1.00299.53           O
ATOM    531  N   ASP    70       7.951 -13.632 -14.392  1.00209.98           N
ATOM    532  CA  ASP    70       6.835 -14.485 -14.686  1.00209.98           C
ATOM    533  CB  ASP    70       5.807 -13.804 -15.605  1.00209.98           C
ATOM    534  CG  ASP    70       4.987 -12.816 -14.801  1.00209.98           C
ATOM    535  OD1 ASP    70       4.394 -13.262 -13.785  1.00209.98           O
ATOM    536  OD2 ASP    70       4.938 -11.617 -15.187  1.00209.98           O
ATOM    537  C   ASP    70       7.386 -15.632 -15.471  1.00209.98           C
ATOM    538  O   ASP    70       8.072 -15.429 -16.471  1.00209.98           O
ATOM    539  N   TYR    71       7.109 -16.877 -15.045  1.00237.31           N
ATOM    540  CA  TYR    71       7.678 -17.980 -15.761  1.00237.31           C
ATOM    541  CB  TYR    71       8.598 -18.829 -14.864  1.00237.31           C
ATOM    542  CG  TYR    71       9.362 -19.806 -15.689  1.00237.31           C
ATOM    543  CD1 TYR    71      10.454 -19.390 -16.417  1.00237.31           C
ATOM    544  CD2 TYR    71       9.009 -21.135 -15.717  1.00237.31           C
ATOM    545  CE1 TYR    71      11.174 -20.281 -17.176  1.00237.31           C
ATOM    546  CE2 TYR    71       9.726 -22.031 -16.474  1.00237.31           C
ATOM    547  CZ  TYR    71      10.810 -21.606 -17.204  1.00237.31           C
ATOM    548  OH  TYR    71      11.545 -22.526 -17.980  1.00237.31           O
ATOM    549  C   TYR    71       6.560 -18.850 -16.250  1.00237.31           C
ATOM    550  O   TYR    71       5.702 -19.273 -15.477  1.00237.31           O
ATOM    551  N   ASN    72       6.550 -19.114 -17.573  1.00128.99           N
ATOM    552  CA  ASN    72       5.589 -19.969 -18.212  0.75128.99           C
ATOM    553  CB  ASN    72       5.863 -21.472 -18.021  0.75128.99           C
ATOM    554  CG  ASN    72       6.942 -21.874 -19.016  0.75128.99           C
ATOM    555  OD1 ASN    72       8.060 -22.222 -18.642  1.00128.99           O
ATOM    556  ND2 ASN    72       6.592 -21.828 -20.329  1.00128.99           N
ATOM    557  C   ASN    72       4.207 -19.669 -17.747  1.00128.99           C
ATOM    558  O   ASN    72       3.502 -20.578 -17.321  1.00128.99           O
ATOM    559  N   LEU    73       3.756 -18.404 -17.833  1.00136.09           N
ATOM    560  CA  LEU    73       2.433 -18.127 -17.358  1.00136.09           C
ATOM    561  CB  LEU    73       2.152 -16.642 -17.084  1.00136.09           C
ATOM    562  CG  LEU    73       2.898 -16.150 -15.834  1.00136.09           C
ATOM    563  CD1 LEU    73       4.410 -16.363 -15.990  1.00136.09           C
ATOM    564  CD2 LEU    73       2.523 -14.704 -15.482  1.00136.09           C
ATOM    565  C   LEU    73       1.419 -18.638 -18.317  1.00136.09           C
ATOM    566  O   LEU    73       1.518 -18.454 -19.529  1.00136.09           O
ATOM    567  N   VAL    74       0.396 -19.314 -17.768  1.00104.81           N
ATOM    568  CA  VAL    74      -0.650 -19.810 -18.601  1.00104.81           C
ATOM    569  CB  VAL    74      -1.196 -21.142 -18.164  1.00104.81           C
ATOM    570  CG1 VAL    74      -1.764 -21.020 -16.739  1.00104.81           C
ATOM    571  CG2 VAL    74      -2.236 -21.597 -19.202  1.00104.81           C
ATOM    572  C   VAL    74      -1.744 -18.804 -18.532  1.00104.81           C
ATOM    573  O   VAL    74      -2.181 -18.408 -17.453  1.00104.81           O
ATOM    574  N   VAL    75      -2.204 -18.339 -19.703  1.00 63.76           N
ATOM    575  CA  VAL    75      -3.234 -17.350 -19.716  1.00 63.76           C
ATOM    576  CB  VAL    75      -2.988 -16.280 -20.739  1.00 63.76           C
ATOM    577  CG1 VAL    75      -4.132 -15.249 -20.694  1.00 63.76           C
ATOM    578  CG2 VAL    75      -1.579 -15.708 -20.505  1.00 63.76           C
ATOM    579  C   VAL    75      -4.478 -18.065 -20.105  1.00 63.76           C
ATOM    580  O   VAL    75      -4.482 -18.865 -21.042  1.00 63.76           O
ATOM    581  N   SER    76      -5.578 -17.794 -19.385  1.00 98.76           N
ATOM    582  CA  SER    76      -6.780 -18.506 -19.679  1.00 98.76           C
ATOM    583  CB  SER    76      -7.123 -19.551 -18.603  1.00 98.76           C
ATOM    584  OG  SER    76      -8.318 -20.235 -18.944  1.00 98.76           O
ATOM    585  C   SER    76      -7.906 -17.524 -19.738  1.00 98.76           C
ATOM    586  O   SER    76      -7.775 -16.373 -19.320  1.00 98.76           O
ATOM    587  N   ASN    77      -9.061 -18.008 -20.229  1.00103.12           N
ATOM    588  CA  ASN    77     -10.263 -17.242 -20.387  1.00103.12           C
ATOM    589  CB  ASN    77     -10.535 -16.331 -19.187  1.00103.12           C
ATOM    590  CG  ASN    77     -10.870 -17.229 -18.007  1.00103.12           C
ATOM    591  OD1 ASN    77     -11.711 -18.120 -18.111  1.00103.12           O
ATOM    592  ND2 ASN    77     -10.193 -16.993 -16.852  1.00103.12           N
ATOM    593  C   ASN    77     -10.245 -16.394 -21.622  1.00103.12           C
ATOM    594  O   ASN    77     -11.133 -15.566 -21.817  1.00103.12           O
ATOM    595  N   HIS    78      -9.270 -16.592 -22.523  1.00159.97           N
ATOM    596  CA  HIS    78      -9.294 -15.854 -23.752  0.75159.97           C
ATOM    597  ND1 HIS    78      -8.011 -13.914 -26.000  1.00159.97           N
ATOM    598  CG  HIS    78      -8.113 -15.285 -25.903  0.75159.97           C
ATOM    599  CB  HIS    78      -8.037 -16.053 -24.616  0.75159.97           C
ATOM    600  NE2 HIS    78      -8.339 -14.674 -28.064  1.00159.97           N
ATOM    601  CD2 HIS    78      -8.311 -15.731 -27.174  0.75159.97           C
ATOM    602  CE1 HIS    78      -8.154 -13.603 -27.313  1.00159.97           C
ATOM    603  C   HIS    78     -10.459 -16.344 -24.547  1.00159.97           C
ATOM    604  O   HIS    78     -11.068 -15.596 -25.307  1.00159.97           O
ATOM    605  N   ASN    79     -10.811 -17.629 -24.372  1.00130.46           N
ATOM    606  CA  ASN    79     -11.842 -18.222 -25.168  0.75130.46           C
ATOM    607  CB  ASN    79     -12.157 -19.674 -24.765  0.75130.46           C
ATOM    608  CG  ASN    79     -12.703 -19.686 -23.344  0.75130.46           C
ATOM    609  OD1 ASN    79     -13.824 -20.130 -23.099  1.00130.46           O
ATOM    610  ND2 ASN    79     -11.887 -19.188 -22.376  1.00130.46           N
ATOM    611  C   ASN    79     -13.100 -17.426 -25.036  1.00130.46           C
ATOM    612  O   ASN    79     -13.783 -17.199 -26.034  1.00130.46           O
ATOM    613  N   ARG    80     -13.464 -16.969 -23.822  1.00227.35           N
ATOM    614  CA  ARG    80     -14.704 -16.250 -23.796  1.00227.35           C
ATOM    615  CB  ARG    80     -15.656 -16.710 -22.677  1.00227.35           C
ATOM    616  CG  ARG    80     -17.047 -16.073 -22.767  1.00227.35           C
ATOM    617  CD  ARG    80     -18.011 -16.511 -21.663  1.00227.35           C
ATOM    618  NE  ARG    80     -17.537 -15.913 -20.383  1.00227.35           N
ATOM    619  CZ  ARG    80     -18.438 -15.524 -19.434  1.00227.35           C
ATOM    620  NH1 ARG    80     -19.777 -15.656 -19.666  1.00227.35           N
ATOM    621  NH2 ARG    80     -17.999 -15.000 -18.253  1.00227.35           N
ATOM    622  C   ARG    80     -14.459 -14.787 -23.603  1.00227.35           C
ATOM    623  O   ARG    80     -15.077 -14.158 -22.746  1.00227.35           O
ATOM    624  N   CYS    81     -13.575 -14.183 -24.418  1.00116.17           N
ATOM    625  CA  CYS    81     -13.403 -12.766 -24.302  1.00116.17           C
ATOM    626  CB  CYS    81     -12.057 -12.242 -24.831  1.00116.17           C
ATOM    627  SG  CYS    81     -11.847 -12.497 -26.616  1.00116.17           S
ATOM    628  C   CYS    81     -14.499 -12.183 -25.113  1.00116.17           C
ATOM    629  O   CYS    81     -15.011 -12.824 -26.029  1.00116.17           O
ATOM    630  N   ARG    82     -14.919 -10.955 -24.785  1.00107.39           N
ATOM    631  CA  ARG    82     -15.986 -10.419 -25.566  1.00107.39           C
ATOM    632  CB  ARG    82     -17.161  -9.905 -24.719  1.00107.39           C
ATOM    633  CG  ARG    82     -17.909 -11.026 -23.994  1.00107.39           C
ATOM    634  CD  ARG    82     -18.879 -11.782 -24.902  1.00107.39           C
ATOM    635  NE  ARG    82     -19.538 -12.840 -24.087  1.00107.39           N
ATOM    636  CZ  ARG    82     -20.589 -13.535 -24.611  1.00107.39           C
ATOM    637  NH1 ARG    82     -21.037 -13.244 -25.867  1.00107.39           N
ATOM    638  NH2 ARG    82     -21.194 -14.513 -23.876  1.00107.39           N
ATOM    639  C   ARG    82     -15.443  -9.268 -26.328  1.00107.39           C
ATOM    640  O   ARG    82     -14.700  -8.453 -25.784  1.00107.39           O
ATOM    641  N   VAL    83     -15.784  -9.193 -27.629  1.00 88.85           N
ATOM    642  CA  VAL    83     -15.348  -8.064 -28.386  1.00 88.85           C
ATOM    643  CB  VAL    83     -15.277  -8.317 -29.863  1.00 88.85           C
ATOM    644  CG1 VAL    83     -14.908  -7.002 -30.570  1.00 88.85           C
ATOM    645  CG2 VAL    83     -14.275  -9.457 -30.113  1.00 88.85           C
ATOM    646  C   VAL    83     -16.373  -7.013 -28.135  1.00 88.85           C
ATOM    647  O   VAL    83     -17.561  -7.219 -28.381  1.00 88.85           O
ATOM    648  N   SER    84     -15.933  -5.879 -27.561  1.00140.99           N
ATOM    649  CA  SER    84     -16.831  -4.807 -27.262  1.00140.99           C
ATOM    650  CB  SER    84     -16.179  -3.705 -26.415  1.00140.99           C
ATOM    651  OG  SER    84     -15.809  -4.224 -25.148  1.00140.99           O
ATOM    652  C   SER    84     -17.297  -4.182 -28.532  1.00140.99           C
ATOM    653  O   SER    84     -18.490  -4.183 -28.829  1.00140.99           O
ATOM    654  N   GLU    85     -16.348  -3.634 -29.320  1.00134.26           N
ATOM    655  CA  GLU    85     -16.709  -2.999 -30.554  1.00134.26           C
ATOM    656  CB  GLU    85     -17.057  -1.507 -30.417  1.00134.26           C
ATOM    657  CG  GLU    85     -15.899  -0.650 -29.904  1.00134.26           C
ATOM    658  CD  GLU    85     -16.376   0.794 -29.836  1.00134.26           C
ATOM    659  OE1 GLU    85     -17.569   1.010 -29.493  1.00134.26           O
ATOM    660  OE2 GLU    85     -15.553   1.701 -30.130  1.00134.26           O
ATOM    661  C   GLU    85     -15.539  -3.089 -31.476  1.00134.26           C
ATOM    662  O   GLU    85     -14.405  -3.292 -31.046  1.00134.26           O
ATOM    663  N   PHE    86     -15.792  -2.980 -32.794  1.00141.54           N
ATOM    664  CA  PHE    86     -14.692  -3.031 -33.707  1.00141.54           C
ATOM    665  CB  PHE    86     -14.442  -4.457 -34.237  1.00141.54           C
ATOM    666  CG  PHE    86     -13.111  -4.520 -34.900  1.00141.54           C
ATOM    667  CD1 PHE    86     -11.980  -4.817 -34.172  1.00141.54           C
ATOM    668  CD2 PHE    86     -12.995  -4.288 -36.250  1.00141.54           C
ATOM    669  CE1 PHE    86     -10.749  -4.881 -34.781  1.00141.54           C
ATOM    670  CE2 PHE    86     -11.767  -4.351 -36.864  1.00141.54           C
ATOM    671  CZ  PHE    86     -10.643  -4.647 -36.131  1.00141.54           C
ATOM    672  C   PHE    86     -15.055  -2.157 -34.865  1.00141.54           C
ATOM    673  O   PHE    86     -16.157  -2.254 -35.403  1.00141.54           O
ATOM    674  N   PHE    87     -14.147  -1.251 -35.278  1.00144.91           N
ATOM    675  CA  PHE    87     -14.494  -0.464 -36.421  1.00144.91           C
ATOM    676  CB  PHE    87     -14.939   0.972 -36.102  1.00144.91           C
ATOM    677  CG  PHE    87     -15.473   1.511 -37.382  1.00144.91           C
ATOM    678  CD1 PHE    87     -16.768   1.237 -37.758  1.00144.91           C
ATOM    679  CD2 PHE    87     -14.685   2.278 -38.209  1.00144.91           C
ATOM    680  CE1 PHE    87     -17.275   1.723 -38.940  1.00144.91           C
ATOM    681  CE2 PHE    87     -15.187   2.766 -39.392  1.00144.91           C
ATOM    682  CZ  PHE    87     -16.482   2.490 -39.759  1.00144.91           C
ATOM    683  C   PHE    87     -13.287  -0.372 -37.288  1.00144.91           C
ATOM    684  O   PHE    87     -12.163  -0.266 -36.801  1.00144.91           O
ATOM    685  N   ILE    88     -13.484  -0.432 -38.617  1.00118.59           N
ATOM    686  CA  ILE    88     -12.338  -0.309 -39.459  1.00118.59           C
ATOM    687  CB  ILE    88     -11.999  -1.550 -40.237  1.00118.59           C
ATOM    688  CG1 ILE    88     -10.579  -1.438 -40.813  1.00118.59           C
ATOM    689  CG2 ILE    88     -13.077  -1.780 -41.306  1.00118.59           C
ATOM    690  CD1 ILE    88     -10.021  -2.766 -41.321  1.00118.59           C
ATOM    691  C   ILE    88     -12.589   0.807 -40.416  1.00118.59           C
ATOM    692  O   ILE    88     -13.649   0.888 -41.036  1.00118.59           O
ATOM    693  N   ASN    89     -11.601   1.714 -40.540  1.00 85.91           N
ATOM    694  CA  ASN    89     -11.731   2.827 -41.431  1.00 85.91           C
ATOM    695  CB  ASN    89     -11.017   4.092 -40.925  1.00 85.91           C
ATOM    696  CG  ASN    89     -11.454   5.276 -41.775  1.00 85.91           C
ATOM    697  OD1 ASN    89     -11.603   5.169 -42.991  1.00 85.91           O
ATOM    698  ND2 ASN    89     -11.674   6.441 -41.109  1.00 85.91           N
ATOM    699  C   ASN    89     -11.081   2.421 -42.712  1.00 85.91           C
ATOM    700  O   ASN    89      -9.878   2.173 -42.766  1.00 85.91           O
ATOM    701  N   LEU    90     -11.890   2.325 -43.780  1.00 97.33           N
ATOM    702  CA  LEU    90     -11.416   1.879 -45.054  1.00 97.33           C
ATOM    703  CB  LEU    90     -12.593   1.700 -46.040  1.00 97.33           C
ATOM    704  CG  LEU    90     -12.291   0.996 -47.382  1.00 97.33           C
ATOM    705  CD1 LEU    90     -13.569   0.901 -48.232  1.00 97.33           C
ATOM    706  CD2 LEU    90     -11.137   1.646 -48.162  1.00 97.33           C
ATOM    707  C   LEU    90     -10.448   2.888 -45.592  1.00 97.33           C
ATOM    708  O   LEU    90      -9.392   2.528 -46.110  1.00 97.33           O
ATOM    709  N   SER    91     -10.783   4.187 -45.486  1.00 70.96           N
ATOM    710  CA  SER    91      -9.941   5.208 -46.042  1.00 70.96           C
ATOM    711  CB  SER    91     -10.559   6.612 -45.929  1.00 70.96           C
ATOM    712  OG  SER    91      -9.686   7.578 -46.496  1.00 70.96           O
ATOM    713  C   SER    91      -8.631   5.241 -45.325  1.00 70.96           C
ATOM    714  O   SER    91      -7.571   5.168 -45.945  1.00 70.96           O
ATOM    715  N   SER    92      -8.683   5.354 -43.986  1.00 84.48           N
ATOM    716  CA  SER    92      -7.507   5.470 -43.172  1.00 84.48           C
ATOM    717  CB  SER    92      -7.828   5.802 -41.706  1.00 84.48           C
ATOM    718  OG  SER    92      -8.473   7.063 -41.622  1.00 84.48           O
ATOM    719  C   SER    92      -6.776   4.170 -43.174  1.00 84.48           C
ATOM    720  O   SER    92      -5.559   4.136 -42.991  1.00 84.48           O
ATOM    721  N   LYS    93      -7.498   3.062 -43.412  1.00153.34           N
ATOM    722  CA  LYS    93      -6.877   1.775 -43.332  1.00153.34           C
ATOM    723  CB  LYS    93      -5.653   1.623 -44.257  1.00153.34           C
ATOM    724  CG  LYS    93      -5.973   1.770 -45.747  1.00153.34           C
ATOM    725  CD  LYS    93      -6.967   0.737 -46.281  0.50153.34           C
ATOM    726  CE  LYS    93      -6.325  -0.595 -46.673  0.50153.34           C
ATOM    727  NZ  LYS    93      -6.123  -1.435 -45.473  0.50153.34           N
ATOM    728  C   LYS    93      -6.409   1.609 -41.921  1.00153.34           C
ATOM    729  O   LYS    93      -5.358   1.024 -41.662  1.00153.34           O
ATOM    730  N   THR    94      -7.197   2.132 -40.963  1.00102.64           N
ATOM    731  CA  THR    94      -6.864   1.999 -39.576  1.00102.64           C
ATOM    732  CB  THR    94      -6.783   3.311 -38.853  1.00102.64           C
ATOM    733  OG1 THR    94      -6.266   3.123 -37.544  1.00102.64           O
ATOM    734  CG2 THR    94      -8.193   3.925 -38.790  1.00102.64           C
ATOM    735  C   THR    94      -7.971   1.212 -38.961  1.00102.64           C
ATOM    736  O   THR    94      -9.107   1.255 -39.431  1.00102.64           O
ATOM    737  N   ALA    95      -7.663   0.439 -37.904  1.00 37.60           N
ATOM    738  CA  ALA    95      -8.698  -0.347 -37.310  1.00 37.60           C
ATOM    739  CB  ALA    95      -8.490  -1.862 -37.482  1.00 37.60           C
ATOM    740  C   ALA    95      -8.720  -0.071 -35.847  1.00 37.60           C
ATOM    741  O   ALA    95      -7.681   0.137 -35.221  1.00 37.60           O
ATOM    742  N   VAL    96      -9.935  -0.036 -35.271  1.00 99.63           N
ATOM    743  CA  VAL    96     -10.066   0.141 -33.859  1.00 99.63           C
ATOM    744  CB  VAL    96     -10.890   1.337 -33.469  1.00 99.63           C
ATOM    745  CG1 VAL    96     -10.148   2.605 -33.926  1.00 99.63           C
ATOM    746  CG2 VAL    96     -12.294   1.197 -34.081  1.00 99.63           C
ATOM    747  C   VAL    96     -10.750  -1.084 -33.352  1.00 99.63           C
ATOM    748  O   VAL    96     -11.790  -1.492 -33.870  1.00 99.63           O
ATOM    749  N   LEU    97     -10.152  -1.725 -32.330  1.00110.16           N
ATOM    750  CA  LEU    97     -10.732  -2.917 -31.796  1.00110.16           C
ATOM    751  CB  LEU    97      -9.860  -4.165 -32.060  1.00110.16           C
ATOM    752  CG  LEU    97     -10.452  -5.545 -31.679  1.00110.16           C
ATOM    753  CD1 LEU    97      -9.445  -6.656 -32.015  1.00110.16           C
ATOM    754  CD2 LEU    97     -10.920  -5.643 -30.215  1.00110.16           C
ATOM    755  C   LEU    97     -10.834  -2.715 -30.325  1.00110.16           C
ATOM    756  O   LEU    97      -9.868  -2.341 -29.662  1.00110.16           O
ATOM    757  N   SER    98     -12.037  -2.945 -29.776  1.00175.87           N
ATOM    758  CA  SER    98     -12.187  -2.880 -28.358  1.00175.87           C
ATOM    759  CB  SER    98     -13.326  -1.954 -27.893  1.00175.87           C
ATOM    760  OG  SER    98     -13.058  -0.613 -28.278  1.00175.87           O
ATOM    761  C   SER    98     -12.563  -4.265 -27.972  1.00175.87           C
ATOM    762  O   SER    98     -13.608  -4.770 -28.378  1.00175.87           O
ATOM    763  N   LEU    99     -11.697  -4.932 -27.195  1.00189.51           N
ATOM    764  CA  LEU    99     -11.994  -6.273 -26.813  1.00189.51           C
ATOM    765  CB  LEU    99     -11.002  -7.287 -27.410  1.00189.51           C
ATOM    766  CG  LEU    99     -11.296  -8.749 -27.026  1.00189.51           C
ATOM    767  CD1 LEU    99     -12.618  -9.236 -27.635  1.00189.51           C
ATOM    768  CD2 LEU    99     -10.107  -9.664 -27.364  1.00189.51           C
ATOM    769  C   LEU    99     -11.892  -6.321 -25.335  1.00189.51           C
ATOM    770  O   LEU    99     -10.830  -6.084 -24.759  1.00189.51           O
ATOM    771  N   ASP   100     -13.023  -6.604 -24.678  1.00233.80           N
ATOM    772  CA  ASP   100     -12.960  -6.715 -23.268  1.00233.80           C
ATOM    773  CB  ASP   100     -14.297  -6.440 -22.556  1.00233.80           C
ATOM    774  CG  ASP   100     -15.329  -7.431 -23.075  1.00233.80           C
ATOM    775  OD1 ASP   100     -15.428  -8.545 -22.496  1.00233.80           O
ATOM    776  OD2 ASP   100     -16.024  -7.090 -24.069  1.00233.80           O
ATOM    777  C   ASP   100     -12.569  -8.114 -23.021  1.00233.80           C
ATOM    778  O   ASP   100     -12.981  -9.023 -23.739  1.00233.80           O
ATOM    779  N   CYS   101     -11.674  -8.305 -22.048  1.00197.58           N
ATOM    780  CA  CYS   101     -11.388  -9.634 -21.673  1.00197.58           C
ATOM    781  CB  CYS   101      -9.911  -9.895 -21.346  1.00197.58           C
ATOM    782  SG  CYS   101      -8.842  -9.702 -22.800  1.00197.58           S
ATOM    783  C   CYS   101     -12.133  -9.736 -20.422  1.00197.58           C
ATOM    784  O   CYS   101     -11.639  -9.348 -19.356  1.00197.58           O
ATOM    785  N   PRO   102     -13.376 -10.117 -20.605  1.00214.83           N
ATOM    786  CA  PRO   102     -14.129 -10.460 -19.452  1.00214.83           C
ATOM    787  CD  PRO   102     -13.841 -10.833 -21.785  1.00214.83           C
ATOM    788  CB  PRO   102     -15.421 -11.084 -19.966  1.00214.83           C
ATOM    789  CG  PRO   102     -14.979 -11.740 -21.286  1.00214.83           C
ATOM    790  C   PRO   102     -13.188 -11.497 -18.898  1.00214.83           C
ATOM    791  O   PRO   102     -12.731 -12.322 -19.684  1.00214.83           O
ATOM    792  N   ASN   103     -12.888 -11.429 -17.585  1.00162.78           N
ATOM    793  CA  ASN   103     -11.910 -12.145 -16.794  1.00162.78           C
ATOM    794  CB  ASN   103     -12.519 -13.079 -15.734  1.00162.78           C
ATOM    795  CG  ASN   103     -13.358 -14.123 -16.450  1.00162.78           C
ATOM    796  OD1 ASN   103     -14.515 -13.878 -16.786  1.00162.78           O
ATOM    797  ND2 ASN   103     -12.760 -15.318 -16.699  1.00162.78           N
ATOM    798  C   ASN   103     -10.874 -12.918 -17.560  1.00162.78           C
ATOM    799  O   ASN   103     -11.178 -13.802 -18.358  1.00162.78           O
ATOM    800  N   LEU   104      -9.587 -12.586 -17.288  1.00170.10           N
ATOM    801  CA  LEU   104      -8.429 -13.220 -17.865  1.00170.10           C
ATOM    802  CB  LEU   104      -7.678 -12.276 -18.825  1.00170.10           C
ATOM    803  CG  LEU   104      -6.451 -12.873 -19.537  1.00170.10           C
ATOM    804  CD1 LEU   104      -6.849 -14.053 -20.438  1.00170.10           C
ATOM    805  CD2 LEU   104      -5.696 -11.781 -20.315  1.00170.10           C
ATOM    806  C   LEU   104      -7.528 -13.557 -16.713  1.00170.10           C
ATOM    807  O   LEU   104      -7.323 -12.739 -15.818  1.00170.10           O
ATOM    808  N   ASP   105      -6.974 -14.787 -16.697  1.00104.63           N
ATOM    809  CA  ASP   105      -6.167 -15.211 -15.587  0.75104.63           C
ATOM    810  CB  ASP   105      -6.733 -16.477 -14.921  0.75104.63           C
ATOM    811  CG  ASP   105      -5.848 -16.867 -13.745  1.00104.63           C
ATOM    812  OD1 ASP   105      -5.031 -16.017 -13.305  1.00104.63           O
ATOM    813  OD2 ASP   105      -5.973 -18.027 -13.271  1.00104.63           O
ATOM    814  C   ASP   105      -4.801 -15.556 -16.085  1.00104.63           C
ATOM    815  O   ASP   105      -4.664 -16.230 -17.104  1.00104.63           O
ATOM    816  N   PHE   106      -3.748 -15.077 -15.388  1.00132.28           N
ATOM    817  CA  PHE   106      -2.414 -15.453 -15.759  1.00132.28           C
ATOM    818  CB  PHE   106      -1.458 -14.269 -15.976  1.00132.28           C
ATOM    819  CG  PHE   106      -2.008 -13.407 -17.054  1.00132.28           C
ATOM    820  CD1 PHE   106      -1.744 -13.681 -18.373  1.00132.28           C
ATOM    821  CD2 PHE   106      -2.805 -12.330 -16.743  1.00132.28           C
ATOM    822  CE1 PHE   106      -2.249 -12.883 -19.372  1.00132.28           C
ATOM    823  CE2 PHE   106      -3.315 -11.528 -17.736  1.00132.28           C
ATOM    824  CZ  PHE   106      -3.033 -11.802 -19.053  1.00132.28           C
ATOM    825  C   PHE   106      -1.865 -16.176 -14.574  1.00132.28           C
ATOM    826  O   PHE   106      -1.894 -15.647 -13.464  1.00132.28           O
ATOM    827  N   GLU   107      -1.353 -17.410 -14.750  1.00107.59           N
ATOM    828  CA  GLU   107      -0.818 -18.029 -13.573  1.00107.59           C
ATOM    829  CB  GLU   107      -1.848 -18.849 -12.775  1.00107.59           C
ATOM    830  CG  GLU   107      -2.456 -20.024 -13.541  1.00107.59           C
ATOM    831  CD  GLU   107      -3.439 -20.712 -12.604  1.00107.59           C
ATOM    832  OE1 GLU   107      -3.168 -20.730 -11.373  1.00107.59           O
ATOM    833  OE2 GLU   107      -4.476 -21.225 -13.103  1.00107.59           O
ATOM    834  C   GLU   107       0.306 -18.943 -13.937  1.00107.59           C
ATOM    835  O   GLU   107       0.277 -19.594 -14.979  1.00107.59           O
ATOM    836  N   SER   108       1.342 -18.972 -13.069  1.00132.32           N
ATOM    837  CA  SER   108       2.468 -19.854 -13.175  1.00132.32           C
ATOM    838  CB  SER   108       3.028 -20.090 -14.580  1.00132.32           C
ATOM    839  OG  SER   108       2.298 -21.168 -15.149  1.00132.32           O
ATOM    840  C   SER   108       3.538 -19.446 -12.216  1.00132.32           C
ATOM    841  O   SER   108       3.263 -18.784 -11.217  1.00132.32           O
ATOM    842  N   ASN   109       4.788 -19.877 -12.485  1.00 59.52           N
ATOM    843  CA  ASN   109       5.875 -19.644 -11.576  1.00 59.52           C
ATOM    844  CB  ASN   109       7.171 -20.364 -11.982  1.00 59.52           C
ATOM    845  CG  ASN   109       6.904 -21.860 -11.940  1.00 59.52           C
ATOM    846  OD1 ASN   109       6.324 -22.373 -10.985  1.00 59.52           O
ATOM    847  ND2 ASN   109       7.327 -22.580 -13.013  1.00 59.52           N
ATOM    848  C   ASN   109       6.184 -18.187 -11.525  1.00 59.52           C
ATOM    849  O   ASN   109       6.314 -17.520 -12.550  1.00 59.52           O
ATOM    850  N   ARG   110       6.309 -17.655 -10.297  1.00199.77           N
ATOM    851  CA  ARG   110       6.642 -16.275 -10.146  1.00199.77           C
ATOM    852  CB  ARG   110       5.491 -15.434  -9.570  1.00199.77           C
ATOM    853  CG  ARG   110       5.770 -13.933  -9.554  1.00199.77           C
ATOM    854  CD  ARG   110       6.778 -13.518  -8.489  1.00199.77           C
ATOM    855  NE  ARG   110       6.237 -13.976  -7.181  1.00199.77           N
ATOM    856  CZ  ARG   110       5.203 -13.306  -6.595  1.00199.77           C
ATOM    857  NH1 ARG   110       4.628 -12.249  -7.241  1.00199.77           N
ATOM    858  NH2 ARG   110       4.743 -13.697  -5.371  1.00199.77           N
ATOM    859  C   ARG   110       7.774 -16.213  -9.178  1.00199.77           C
ATOM    860  O   ARG   110       7.757 -16.862  -8.134  1.00199.77           O
ATOM    861  N   LEU   111       8.815 -15.442  -9.528  1.00147.96           N
ATOM    862  CA  LEU   111       9.933 -15.285  -8.652  1.00147.96           C
ATOM    863  CB  LEU   111      11.263 -15.710  -9.302  1.00147.96           C
ATOM    864  CG  LEU   111      12.515 -15.549  -8.416  1.00147.96           C
ATOM    865  CD1 LEU   111      12.564 -16.578  -7.280  1.00147.96           C
ATOM    866  CD2 LEU   111      13.794 -15.554  -9.264  1.00147.96           C
ATOM    867  C   LEU   111      10.030 -13.827  -8.393  1.00147.96           C
ATOM    868  O   LEU   111      10.137 -13.030  -9.323  1.00147.96           O
ATOM    869  N   THR   112       9.960 -13.418  -7.120  1.00 74.73           N
ATOM    870  CA  THR   112      10.128 -12.022  -6.898  1.00 74.73           C
ATOM    871  CB  THR   112       9.021 -11.392  -6.118  1.00 74.73           C
ATOM    872  OG1 THR   112       7.785 -11.552  -6.796  1.00 74.73           O
ATOM    873  CG2 THR   112       9.338  -9.897  -5.943  1.00 74.73           C
ATOM    874  C   THR   112      11.351 -11.899  -6.080  1.00 74.73           C
ATOM    875  O   THR   112      11.322 -12.208  -4.887  1.00 74.73           O
ATOM    876  N   ILE   113      12.466 -11.461  -6.704  1.00148.48           N
ATOM    877  CA  ILE   113      13.592 -11.287  -5.852  1.00148.48           C
ATOM    878  CB  ILE   113      14.900 -10.940  -6.511  1.00148.48           C
ATOM    879  CG1 ILE   113      16.040 -11.062  -5.483  1.00148.48           C
ATOM    880  CG2 ILE   113      14.802  -9.540  -7.125  1.00148.48           C
ATOM    881  CD1 ILE   113      16.266 -12.486  -4.977  1.00148.48           C
ATOM    882  C   ILE   113      13.152 -10.184  -4.975  1.00148.48           C
ATOM    883  O   ILE   113      12.687  -9.138  -5.427  1.00148.48           O
ATOM    884  N   GLN   114      13.254 -10.436  -3.671  1.00205.03           N
ATOM    885  CA  GLN   114      12.693  -9.544  -2.720  1.00205.03           C
ATOM    886  CB  GLN   114      12.895 -10.028  -1.272  1.00205.03           C
ATOM    887  CG  GLN   114      14.360 -10.223  -0.876  1.00205.03           C
ATOM    888  CD  GLN   114      14.972  -8.869  -0.559  1.00205.03           C
ATOM    889  OE1 GLN   114      14.265  -7.882  -0.361  1.00205.03           O
ATOM    890  NE2 GLN   114      16.330  -8.821  -0.502  1.00205.03           N
ATOM    891  C   GLN   114      13.229  -8.167  -2.886  1.00205.03           C
ATOM    892  O   GLN   114      14.402  -7.941  -3.173  1.00205.03           O
ATOM    893  N   HIS   115      12.297  -7.212  -2.763  1.00231.53           N
ATOM    894  CA  HIS   115      12.495  -5.798  -2.770  1.00231.53           C
ATOM    895  ND1 HIS   115      14.320  -6.205  -5.666  1.00231.53           N
ATOM    896  CG  HIS   115      13.919  -5.221  -4.791  1.00231.53           C
ATOM    897  CB  HIS   115      12.560  -5.137  -4.158  1.00231.53           C
ATOM    898  NE2 HIS   115      16.053  -4.834  -5.417  1.00231.53           N
ATOM    899  CD2 HIS   115      14.990  -4.392  -4.650  1.00231.53           C
ATOM    900  CE1 HIS   115      15.604  -5.925  -6.009  1.00231.53           C
ATOM    901  C   HIS   115      11.280  -5.292  -2.083  1.00231.53           C
ATOM    902  O   HIS   115      10.776  -5.930  -1.161  1.00231.53           O
ATOM    903  N   ALA   116      10.775  -4.121  -2.488  1.00 68.69           N
ATOM    904  CA  ALA   116       9.580  -3.682  -1.841  1.00 68.69           C
ATOM    905  CB  ALA   116       9.736  -2.344  -1.095  1.00 68.69           C
ATOM    906  C   ALA   116       8.556  -3.491  -2.905  1.00 68.69           C
ATOM    907  O   ALA   116       8.890  -3.238  -4.059  1.00 68.69           O
ATOM    908  N   SER   117       7.272  -3.680  -2.551  1.00130.33           N
ATOM    909  CA  SER   117       6.225  -3.398  -3.480  0.50130.33           C
ATOM    910  CB  SER   117       5.247  -4.569  -3.686  0.50130.33           C
ATOM    911  OG  SER   117       4.569  -4.869  -2.475  1.00130.33           O
ATOM    912  C   SER   117       5.488  -2.278  -2.841  1.00130.33           C
ATOM    913  O   SER   117       4.949  -2.425  -1.745  1.00130.33           O
ATOM    914  N   LEU   118       5.440  -1.114  -3.508  1.00279.76           N
ATOM    915  CA  LEU   118       4.811  -0.025  -2.837  1.00279.76           C
ATOM    916  CB  LEU   118       3.349  -0.306  -2.442  1.00279.76           C
ATOM    917  CG  LEU   118       2.609   0.930  -1.904  1.00279.76           C
ATOM    918  CD1 LEU   118       2.511   2.027  -2.975  1.00279.76           C
ATOM    919  CD2 LEU   118       1.237   0.556  -1.328  1.00279.76           C
ATOM    920  C   LEU   118       5.641   0.220  -1.615  1.00279.76           C
ATOM    921  O   LEU   118       6.868   0.173  -1.675  1.00279.76           O
ATOM    922  N   GLN   119       4.999   0.497  -0.468  1.00759.64           N
ATOM    923  CA  GLN   119       5.755   0.819   0.703  1.00759.64           C
ATOM    924  CB  GLN   119       4.888   1.260   1.889  1.00759.64           C
ATOM    925  CG  GLN   119       5.739   1.827   3.023  1.00759.64           C
ATOM    926  CD  GLN   119       6.478   3.035   2.460  1.00759.64           C
ATOM    927  OE1 GLN   119       5.864   4.018   2.050  1.00759.64           O
ATOM    928  NE2 GLN   119       7.836   2.955   2.425  1.00759.64           N
ATOM    929  C   GLN   119       6.595  -0.337   1.155  1.00759.64           C
ATOM    930  O   GLN   119       7.763  -0.138   1.482  1.00759.64           O
ATOM    931  N   GLU   120       6.063  -1.579   1.174  1.00376.98           N
ATOM    932  CA  GLU   120       6.886  -2.626   1.720  1.00376.98           C
ATOM    933  CB  GLU   120       6.634  -2.883   3.213  1.00376.98           C
ATOM    934  CG  GLU   120       7.070  -1.711   4.093  1.00376.98           C
ATOM    935  CD  GLU   120       6.887  -2.115   5.547  1.00376.98           C
ATOM    936  OE1 GLU   120       7.812  -2.769   6.099  1.00376.98           O
ATOM    937  OE2 GLU   120       5.820  -1.779   6.125  1.00376.98           O
ATOM    938  C   GLU   120       6.644  -3.917   1.010  1.00376.98           C
ATOM    939  O   GLU   120       6.106  -3.956  -0.093  1.00376.98           O
ATOM    940  N   ASP   121       7.131  -5.015   1.623  1.00398.16           N
ATOM    941  CA  ASP   121       6.896  -6.347   1.143  1.00398.16           C
ATOM    942  CB  ASP   121       5.504  -6.558   0.519  1.00398.16           C
ATOM    943  CG  ASP   121       5.301  -8.039   0.230  1.00398.16           C
ATOM    944  OD1 ASP   121       6.220  -8.857   0.503  1.00398.16           O
ATOM    945  OD2 ASP   121       4.191  -8.369  -0.262  1.00398.16           O
ATOM    946  C   ASP   121       7.916  -6.739   0.135  1.00398.16           C
ATOM    947  O   ASP   121       8.000  -6.156  -0.941  1.00398.16           O
ATOM    948  N   ARG   122       8.746  -7.727   0.517  1.00291.34           N
ATOM    949  CA  ARG   122       9.773  -8.325  -0.281  1.00291.34           C
ATOM    950  CB  ARG   122      10.719  -9.210   0.539  1.00291.34           C
ATOM    951  CG  ARG   122      11.796  -8.455   1.322  1.00291.34           C
ATOM    952  CD  ARG   122      11.294  -7.672   2.533  1.00291.34           C
ATOM    953  NE  ARG   122      12.502  -7.120   3.210  1.00291.34           N
ATOM    954  CZ  ARG   122      12.496  -6.913   4.559  1.00291.34           C
ATOM    955  NH1 ARG   122      11.378  -7.199   5.287  1.00291.34           N
ATOM    956  NH2 ARG   122      13.610  -6.425   5.179  1.00291.34           N
ATOM    957  C   ARG   122       9.263  -9.186  -1.391  1.00291.34           C
ATOM    958  O   ARG   122       9.759  -9.061  -2.507  1.00291.34           O
ATOM    959  N   GLN   123       8.295 -10.089  -1.101  1.00230.02           N
ATOM    960  CA  GLN   123       7.735 -11.035  -2.038  0.75230.02           C
ATOM    961  CB  GLN   123       7.824 -10.671  -3.534  0.75230.02           C
ATOM    962  CG  GLN   123       6.840  -9.591  -3.997  1.00230.02           C
ATOM    963  CD  GLN   123       7.273  -8.221  -3.495  1.00230.02           C
ATOM    964  OE1 GLN   123       8.251  -7.643  -3.969  1.00230.02           O
ATOM    965  NE2 GLN   123       6.500  -7.673  -2.521  1.00230.02           N
ATOM    966  C   GLN   123       8.355 -12.386  -1.816  1.00230.02           C
ATOM    967  O   GLN   123       8.841 -12.688  -0.726  1.00230.02           O
ATOM    968  N   PHE   124       8.287 -13.280  -2.828  1.00163.80           N
ATOM    969  CA  PHE   124       8.913 -14.561  -2.652  1.00163.80           C
ATOM    970  CB  PHE   124       8.267 -15.427  -1.559  1.00163.80           C
ATOM    971  CG  PHE   124       9.325 -16.337  -1.007  0.00163.80           C
ATOM    972  CD1 PHE   124      10.167 -15.866  -0.025  1.00163.80           C
ATOM    973  CD2 PHE   124       9.489 -17.638  -1.431  1.00163.80           C
ATOM    974  CE1 PHE   124      11.149 -16.666   0.512  1.00163.80           C
ATOM    975  CE2 PHE   124      10.468 -18.445  -0.901  1.00163.80           C
ATOM    976  CZ  PHE   124      11.303 -17.959   0.074  1.00163.80           C
ATOM    977  C   PHE   124       8.817 -15.267  -3.969  1.00163.80           C
ATOM    978  O   PHE   124       8.680 -14.618  -5.004  1.00163.80           O
ATOM    979  N   SER   125       8.945 -16.613  -3.987  1.00111.37           N
ATOM    980  CA  SER   125       8.851 -17.279  -5.253  1.00111.37           C
ATOM    981  CB  SER   125      10.219 -17.634  -5.847  1.00111.37           C
ATOM    982  OG  SER   125      10.052 -18.287  -7.097  1.00111.37           O
ATOM    983  C   SER   125       8.112 -18.572  -5.125  1.00111.37           C
ATOM    984  O   SER   125       8.543 -19.482  -4.417  1.00111.37           O
ATOM    985  N   TYR   126       6.963 -18.674  -5.825  1.00176.13           N
ATOM    986  CA  TYR   126       6.240 -19.907  -5.907  1.00176.13           C
ATOM    987  CB  TYR   126       5.395 -20.284  -4.673  1.00176.13           C
ATOM    988  CG  TYR   126       5.198 -21.767  -4.755  1.00176.13           C
ATOM    989  CD1 TYR   126       6.278 -22.592  -4.534  1.00176.13           C
ATOM    990  CD2 TYR   126       3.979 -22.350  -5.021  1.00176.13           C
ATOM    991  CE1 TYR   126       6.163 -23.959  -4.597  1.00176.13           C
ATOM    992  CE2 TYR   126       3.852 -23.718  -5.087  1.00176.13           C
ATOM    993  CZ  TYR   126       4.945 -24.525  -4.877  1.00176.13           C
ATOM    994  OH  TYR   126       4.822 -25.929  -4.943  1.00176.13           O
ATOM    995  C   TYR   126       5.326 -19.737  -7.083  1.00176.13           C
ATOM    996  O   TYR   126       5.628 -18.980  -8.004  1.00176.13           O
ATOM    997  N   THR   127       4.200 -20.475  -7.109  1.00134.85           N
ATOM    998  CA  THR   127       3.263 -20.338  -8.186  1.00134.85           C
ATOM    999  CB  THR   127       2.438 -21.569  -8.426  1.00134.85           C
ATOM   1000  OG1 THR   127       1.639 -21.859  -7.289  1.00134.85           O
ATOM   1001  CG2 THR   127       3.389 -22.742  -8.717  1.00134.85           C
ATOM   1002  C   THR   127       2.331 -19.217  -7.853  1.00134.85           C
ATOM   1003  O   THR   127       2.093 -18.917  -6.684  1.00134.85           O
ATOM   1004  N   ILE   128       1.783 -18.543  -8.885  1.00129.62           N
ATOM   1005  CA  ILE   128       0.903 -17.456  -8.585  1.00129.62           C
ATOM   1006  CB  ILE   128       1.524 -16.107  -8.739  1.00129.62           C
ATOM   1007  CG1 ILE   128       1.873 -15.884 -10.214  1.00129.62           C
ATOM   1008  CG2 ILE   128       2.729 -16.013  -7.786  1.00129.62           C
ATOM   1009  CD1 ILE   128       2.111 -14.419 -10.541  1.00129.62           C
ATOM   1010  C   ILE   128      -0.237 -17.480  -9.538  1.00129.62           C
ATOM   1011  O   ILE   128      -0.142 -18.025 -10.637  1.00129.62           O
ATOM   1012  N   GLN   129      -1.372 -16.902  -9.107  1.00130.45           N
ATOM   1013  CA  GLN   129      -2.493 -16.777  -9.982  1.00130.45           C
ATOM   1014  CB  GLN   129      -3.697 -17.641  -9.564  1.00130.45           C
ATOM   1015  CG  GLN   129      -4.867 -17.626 -10.554  1.00130.45           C
ATOM   1016  CD  GLN   129      -5.904 -16.600 -10.111  1.00130.45           C
ATOM   1017  OE1 GLN   129      -5.591 -15.605  -9.460  1.00130.45           O
ATOM   1018  NE2 GLN   129      -7.191 -16.861 -10.469  1.00130.45           N
ATOM   1019  C   GLN   129      -2.898 -15.345  -9.910  1.00130.45           C
ATOM   1020  O   GLN   129      -3.059 -14.789  -8.823  1.00130.45           O
ATOM   1021  N   GLY   130      -3.053 -14.699 -11.078  1.00 66.52           N
ATOM   1022  CA  GLY   130      -3.474 -13.333 -11.070  0.75 66.52           C
ATOM   1023  C   GLY   130      -4.720 -13.295 -11.879  1.00 66.52           C
ATOM   1024  O   GLY   130      -4.690 -13.518 -13.089  1.00 66.52           O
ATOM   1025  N   THR   131      -5.854 -12.981 -11.223  1.00130.21           N
ATOM   1026  CA  THR   131      -7.093 -12.957 -11.934  1.00130.21           C
ATOM   1027  CB  THR   131      -8.215 -13.668 -11.229  1.00130.21           C
ATOM   1028  OG1 THR   131      -9.385 -13.663 -12.035  1.00130.21           O
ATOM   1029  CG2 THR   131      -8.486 -12.975  -9.884  1.00130.21           C
ATOM   1030  C   THR   131      -7.479 -11.533 -12.109  1.00130.21           C
ATOM   1031  O   THR   131      -7.497 -10.754 -11.155  1.00130.21           O
ATOM   1032  N   TYR   132      -7.777 -11.155 -13.365  1.00 98.20           N
ATOM   1033  CA  TYR   132      -8.125  -9.793 -13.612  1.00 98.20           C
ATOM   1034  CB  TYR   132      -7.183  -9.129 -14.629  1.00 98.20           C
ATOM   1035  CG  TYR   132      -5.789  -9.342 -14.141  1.00 98.20           C
ATOM   1036  CD1 TYR   132      -5.148 -10.527 -14.421  1.00 98.20           C
ATOM   1037  CD2 TYR   132      -5.123  -8.382 -13.412  1.00 98.20           C
ATOM   1038  CE1 TYR   132      -3.864 -10.756 -13.987  1.00 98.20           C
ATOM   1039  CE2 TYR   132      -3.837  -8.606 -12.976  1.00 98.20           C
ATOM   1040  CZ  TYR   132      -3.206  -9.793 -13.262  1.00 98.20           C
ATOM   1041  OH  TYR   132      -1.888 -10.025 -12.815  1.00 98.20           O
ATOM   1042  C   TYR   132      -9.487  -9.799 -14.219  1.00 98.20           C
ATOM   1043  O   TYR   132      -9.682 -10.306 -15.324  1.00 98.20           O
ATOM   1044  N   PRO   133     -10.448  -9.300 -13.494  1.00159.28           N
ATOM   1045  CA  PRO   133     -11.759  -9.207 -14.071  1.00159.28           C
ATOM   1046  CD  PRO   133     -10.520  -9.673 -12.091  1.00159.28           C
ATOM   1047  CB  PRO   133     -12.763  -9.355 -12.925  1.00159.28           C
ATOM   1048  CG  PRO   133     -11.917  -9.216 -11.649  1.00159.28           C
ATOM   1049  C   PRO   133     -11.961  -7.966 -14.880  1.00159.28           C
ATOM   1050  O   PRO   133     -11.440  -6.914 -14.510  1.00159.28           O
ATOM   1051  N   LEU   134     -12.756  -8.078 -15.962  1.00284.43           N
ATOM   1052  CA  LEU   134     -13.154  -6.984 -16.796  1.00284.43           C
ATOM   1053  CB  LEU   134     -14.160  -6.050 -16.107  1.00284.43           C
ATOM   1054  CG  LEU   134     -15.496  -6.730 -15.752  1.00284.43           C
ATOM   1055  CD1 LEU   134     -16.246  -7.183 -17.014  1.00284.43           C
ATOM   1056  CD2 LEU   134     -15.298  -7.865 -14.733  1.00284.43           C
ATOM   1057  C   LEU   134     -11.994  -6.158 -17.253  1.00284.43           C
ATOM   1058  O   LEU   134     -12.015  -4.938 -17.098  1.00284.43           O
ATOM   1059  N   ILE   135     -10.947  -6.767 -17.844  1.00188.78           N
ATOM   1060  CA  ILE   135      -9.908  -5.888 -18.303  1.00188.78           C
ATOM   1061  CB  ILE   135      -8.502  -6.419 -18.289  1.00188.78           C
ATOM   1062  CG1 ILE   135      -8.300  -7.520 -19.334  1.00188.78           C
ATOM   1063  CG2 ILE   135      -8.182  -6.862 -16.855  1.00188.78           C
ATOM   1064  CD1 ILE   135      -6.824  -7.809 -19.606  1.00188.78           C
ATOM   1065  C   ILE   135     -10.224  -5.582 -19.727  1.00188.78           C
ATOM   1066  O   ILE   135     -10.609  -6.465 -20.492  1.00188.78           O
ATOM   1067  N   ARG   136     -10.099  -4.300 -20.111  1.00116.60           N
ATOM   1068  CA  ARG   136     -10.430  -3.920 -21.449  1.00116.60           C
ATOM   1069  CB  ARG   136     -11.249  -2.621 -21.515  1.00116.60           C
ATOM   1070  CG  ARG   136     -12.609  -2.730 -20.824  1.00116.60           C
ATOM   1071  CD  ARG   136     -13.368  -1.404 -20.744  1.00116.60           C
ATOM   1072  NE  ARG   136     -14.659  -1.675 -20.052  1.00116.60           N
ATOM   1073  CZ  ARG   136     -14.705  -1.706 -18.688  1.00116.60           C
ATOM   1074  NH1 ARG   136     -13.566  -1.501 -17.964  1.00116.60           N
ATOM   1075  NH2 ARG   136     -15.886  -1.951 -18.048  1.00116.60           N
ATOM   1076  C   ARG   136      -9.157  -3.673 -22.188  1.00116.60           C
ATOM   1077  O   ARG   136      -8.232  -3.056 -21.663  1.00116.60           O
ATOM   1078  N   LEU   137      -9.082  -4.186 -23.433  1.00152.48           N
ATOM   1079  CA  LEU   137      -7.935  -3.982 -24.265  1.00152.48           C
ATOM   1080  CB  LEU   137      -7.326  -5.287 -24.805  1.00152.48           C
ATOM   1081  CG  LEU   137      -6.098  -5.063 -25.707  1.00152.48           C
ATOM   1082  CD1 LEU   137      -4.915  -4.488 -24.911  1.00152.48           C
ATOM   1083  CD2 LEU   137      -5.744  -6.334 -26.496  1.00152.48           C
ATOM   1084  C   LEU   137      -8.404  -3.220 -25.458  1.00152.48           C
ATOM   1085  O   LEU   137      -9.411  -3.568 -26.072  1.00152.48           O
ATOM   1086  N   THR   138      -7.692  -2.138 -25.814  1.00122.93           N
ATOM   1087  CA  THR   138      -8.084  -1.408 -26.977  1.00122.93           C
ATOM   1088  CB  THR   138      -8.437   0.028 -26.715  1.00122.93           C
ATOM   1089  OG1 THR   138      -8.998   0.609 -27.882  1.00122.93           O
ATOM   1090  CG2 THR   138      -7.168   0.789 -26.300  1.00122.93           C
ATOM   1091  C   THR   138      -6.918  -1.433 -27.903  1.00122.93           C
ATOM   1092  O   THR   138      -5.774  -1.254 -27.489  1.00122.93           O
ATOM   1093  N   THR   139      -7.174  -1.688 -29.195  1.00116.26           N
ATOM   1094  CA  THR   139      -6.069  -1.723 -30.097  1.00116.26           C
ATOM   1095  CB  THR   139      -5.821  -3.080 -30.687  1.00116.26           C
ATOM   1096  OG1 THR   139      -4.615  -3.076 -31.437  1.00116.26           O
ATOM   1097  CG2 THR   139      -7.011  -3.451 -31.587  1.00116.26           C
ATOM   1098  C   THR   139      -6.357  -0.800 -31.232  1.00116.26           C
ATOM   1099  O   THR   139      -7.475  -0.748 -31.744  1.00116.26           O
ATOM   1100  N   ASN   140      -5.337  -0.017 -31.629  1.00 83.34           N
ATOM   1101  CA  ASN   140      -5.452   0.845 -32.766  1.00 83.34           C
ATOM   1102  CB  ASN   140      -5.175   2.322 -32.436  1.00 83.34           C
ATOM   1103  CG  ASN   140      -5.636   3.177 -33.606  1.00 83.34           C
ATOM   1104  OD1 ASN   140      -4.902   3.382 -34.571  1.00 83.34           O
ATOM   1105  ND2 ASN   140      -6.895   3.685 -33.524  1.00 83.34           N
ATOM   1106  C   ASN   140      -4.389   0.361 -33.693  1.00 83.34           C
ATOM   1107  O   ASN   140      -3.220   0.279 -33.319  1.00 83.34           O
ATOM   1108  N   LEU   141      -4.772  -0.003 -34.929  1.00152.19           N
ATOM   1109  CA  LEU   141      -3.808  -0.573 -35.818  1.00152.19           C
ATOM   1110  CB  LEU   141      -4.042  -2.088 -36.001  1.00152.19           C
ATOM   1111  CG  LEU   141      -3.106  -2.805 -36.991  1.00152.19           C
ATOM   1112  CD1 LEU   141      -3.494  -2.507 -38.446  1.00152.19           C
ATOM   1113  CD2 LEU   141      -1.630  -2.502 -36.686  1.00152.19           C
ATOM   1114  C   LEU   141      -3.905   0.104 -37.143  1.00152.19           C
ATOM   1115  O   LEU   141      -4.981   0.512 -37.576  1.00152.19           O
ATOM   1116  N   HIS   142      -2.743   0.251 -37.806  1.00 94.79           N
ATOM   1117  CA  HIS   142      -2.669   0.819 -39.117  1.00 94.79           C
ATOM   1118  ND1 HIS   142      -0.946   2.081 -41.686  1.00 94.79           N
ATOM   1119  CG  HIS   142      -1.538   2.597 -40.556  1.00 94.79           C
ATOM   1120  CB  HIS   142      -1.577   1.895 -39.231  1.00 94.79           C
ATOM   1121  NE2 HIS   142      -1.747   4.079 -42.245  1.00 94.79           N
ATOM   1122  CD2 HIS   142      -2.023   3.818 -40.915  1.00 94.79           C
ATOM   1123  CE1 HIS   142      -1.099   3.008 -42.666  1.00 94.79           C
ATOM   1124  C   HIS   142      -2.277  -0.321 -39.998  1.00 94.79           C
ATOM   1125  O   HIS   142      -1.433  -1.133 -39.625  1.00 94.79           O
ATOM   1126  N   ALA   143      -2.893  -0.442 -41.187  1.00 42.43           N
ATOM   1127  CA  ALA   143      -2.560  -1.585 -41.984  1.00 42.43           C
ATOM   1128  CB  ALA   143      -3.682  -2.636 -42.041  1.00 42.43           C
ATOM   1129  C   ALA   143      -2.301  -1.145 -43.383  1.00 42.43           C
ATOM   1130  O   ALA   143      -2.748  -0.082 -43.811  1.00 42.43           O
ATOM   1131  N   SER   144      -1.533  -1.973 -44.119  1.00 81.26           N
ATOM   1132  CA  SER   144      -1.212  -1.709 -45.488  0.75 81.26           C
ATOM   1133  CB  SER   144       0.298  -1.629 -45.770  0.75 81.26           C
ATOM   1134  OG  SER   144       0.877  -0.545 -45.063  1.00 81.26           O
ATOM   1135  C   SER   144      -1.706  -2.879 -46.266  1.00 81.26           C
ATOM   1136  O   SER   144      -1.822  -3.985 -45.740  1.00 81.26           O
ATOM   1137  N   ASN   145      -2.033  -2.647 -47.550  1.00 52.28           N
ATOM   1138  CA  ASN   145      -2.495  -3.704 -48.395  1.00 52.28           C
ATOM   1139  CB  ASN   145      -3.172  -3.193 -49.678  1.00 52.28           C
ATOM   1140  CG  ASN   145      -4.390  -2.370 -49.284  1.00 52.28           C
ATOM   1141  OD1 ASN   145      -5.235  -2.816 -48.510  1.00 52.28           O
ATOM   1142  ND2 ASN   145      -4.478  -1.124 -49.823  1.00 52.28           N
ATOM   1143  C   ASN   145      -1.281  -4.465 -48.811  1.00 52.28           C
ATOM   1144  O   ASN   145      -0.212  -3.886 -49.001  1.00 52.28           O
ATOM   1145  N   GLY   146      -1.414  -5.796 -48.965  1.00 41.39           N
ATOM   1146  CA  GLY   146      -0.279  -6.578 -49.351  1.00 41.39           C
ATOM   1147  C   GLY   146      -0.668  -7.394 -50.538  1.00 41.39           C
ATOM   1148  O   GLY   146      -1.811  -7.830 -50.670  1.00 41.39           O
ATOM   1149  N   LEU   147       0.310  -7.635 -51.427  1.00173.93           N
ATOM   1150  CA  LEU   147       0.066  -8.378 -52.624  1.00173.93           C
ATOM   1151  CB  LEU   147       1.333  -8.544 -53.477  1.00173.93           C
ATOM   1152  CG  LEU   147       1.926  -7.210 -53.965  1.00173.93           C
ATOM   1153  CD1 LEU   147       3.188  -7.442 -54.812  1.00173.93           C
ATOM   1154  CD2 LEU   147       0.869  -6.356 -54.681  1.00173.93           C
ATOM   1155  C   LEU   147      -0.360  -9.742 -52.218  1.00173.93           C
ATOM   1156  O   LEU   147      -1.311 -10.291 -52.769  1.00173.93           O
ATOM   1157  N   ASN   148       0.359 -10.312 -51.234  1.00227.64           N
ATOM   1158  CA  ASN   148       0.093 -11.619 -50.720  1.00227.64           C
ATOM   1159  CB  ASN   148      -1.400 -11.971 -50.607  0.50227.64           C
ATOM   1160  CG  ASN   148      -1.543 -13.263 -49.820  0.50227.64           C
ATOM   1161  OD1 ASN   148      -2.038 -14.264 -50.334  0.50227.64           O
ATOM   1162  ND2 ASN   148      -1.095 -13.245 -48.537  1.00227.64           N
ATOM   1163  C   ASN   148       0.803 -12.599 -51.597  1.00227.64           C
ATOM   1164  O   ASN   148       1.321 -12.242 -52.654  1.00227.64           O
ATOM   1165  N   LEU   149       0.888 -13.864 -51.146  1.00165.70           N
ATOM   1166  CA  LEU   149       1.580 -14.871 -51.895  1.00165.70           C
ATOM   1167  CB  LEU   149       1.668 -16.213 -51.147  1.00165.70           C
ATOM   1168  CG  LEU   149       2.409 -17.308 -51.933  1.00165.70           C
ATOM   1169  CD1 LEU   149       3.889 -16.939 -52.136  1.00165.70           C
ATOM   1170  CD2 LEU   149       2.223 -18.688 -51.285  1.00165.70           C
ATOM   1171  C   LEU   149       0.857 -15.122 -53.179  1.00165.70           C
ATOM   1172  O   LEU   149       1.470 -15.198 -54.241  1.00165.70           O
ATOM   1173  N   CYS   150      -0.481 -15.233 -53.118  1.00138.19           N
ATOM   1174  CA  CYS   150      -1.229 -15.541 -54.299  1.00138.19           C
ATOM   1175  CB  CYS   150      -2.320 -16.603 -54.079  0.50138.19           C
ATOM   1176  SG  CYS   150      -1.621 -18.236 -53.695  1.00138.19           S
ATOM   1177  C   CYS   150      -1.887 -14.291 -54.776  1.00138.19           C
ATOM   1178  O   CYS   150      -1.395 -13.190 -54.544  1.00138.19           O
ATOM   1179  N   SER   151      -3.002 -14.443 -55.514  1.00102.61           N
ATOM   1180  CA  SER   151      -3.708 -13.326 -56.072  1.00102.61           C
ATOM   1181  CB  SER   151      -4.850 -13.759 -57.004  1.00102.61           C
ATOM   1182  OG  SER   151      -4.337 -14.489 -58.109  1.00102.61           O
ATOM   1183  C   SER   151      -4.331 -12.510 -54.984  1.00102.61           C
ATOM   1184  O   SER   151      -4.339 -11.282 -55.049  1.00102.61           O
ATOM   1185  N   SER   152      -4.843 -13.171 -53.930  1.00 95.38           N
ATOM   1186  CA  SER   152      -5.578 -12.477 -52.914  1.00 95.38           C
ATOM   1187  CB  SER   152      -6.127 -13.398 -51.812  1.00 95.38           C
ATOM   1188  OG  SER   152      -6.843 -12.634 -50.852  1.00 95.38           O
ATOM   1189  C   SER   152      -4.717 -11.447 -52.262  1.00 95.38           C
ATOM   1190  O   SER   152      -3.491 -11.504 -52.307  1.00 95.38           O
ATOM   1191  N   LEU   153      -5.376 -10.434 -51.665  1.00 77.17           N
ATOM   1192  CA  LEU   153      -4.669  -9.395 -50.983  1.00 77.17           C
ATOM   1193  CB  LEU   153      -5.168  -7.981 -51.330  1.00 77.17           C
ATOM   1194  CG  LEU   153      -4.955  -7.591 -52.806  1.00 77.17           C
ATOM   1195  CD1 LEU   153      -5.779  -8.482 -53.750  1.00 77.17           C
ATOM   1196  CD2 LEU   153      -5.218  -6.093 -53.026  1.00 77.17           C
ATOM   1197  C   LEU   153      -4.909  -9.606 -49.526  1.00 77.17           C
ATOM   1198  O   LEU   153      -6.002 -10.001 -49.121  1.00 77.17           O
ATOM   1199  N   THR   154      -3.878  -9.367 -48.694  1.00106.23           N
ATOM   1200  CA  THR   154      -4.043  -9.560 -47.286  1.00106.23           C
ATOM   1201  CB  THR   154      -3.146 -10.617 -46.711  1.00106.23           C
ATOM   1202  OG1 THR   154      -1.785 -10.241 -46.863  1.00106.23           O
ATOM   1203  CG2 THR   154      -3.413 -11.941 -47.448  1.00106.23           C
ATOM   1204  C   THR   154      -3.691  -8.277 -46.621  1.00106.23           C
ATOM   1205  O   THR   154      -2.983  -7.442 -47.181  1.00106.23           O
ATOM   1206  N   PHE   155      -4.217  -8.071 -45.403  1.00 99.41           N
ATOM   1207  CA  PHE   155      -3.900  -6.863 -44.713  1.00 99.41           C
ATOM   1208  CB  PHE   155      -4.933  -6.491 -43.636  1.00 99.41           C
ATOM   1209  CG  PHE   155      -6.232  -6.271 -44.332  1.00 99.41           C
ATOM   1210  CD1 PHE   155      -6.510  -5.067 -44.937  1.00 99.41           C
ATOM   1211  CD2 PHE   155      -7.172  -7.275 -44.378  1.00 99.41           C
ATOM   1212  CE1 PHE   155      -7.709  -4.869 -45.579  1.00 99.41           C
ATOM   1213  CE2 PHE   155      -8.372  -7.083 -45.019  1.00 99.41           C
ATOM   1214  CZ  PHE   155      -8.641  -5.878 -45.620  1.00 99.41           C
ATOM   1215  C   PHE   155      -2.595  -7.080 -44.027  1.00 99.41           C
ATOM   1216  O   PHE   155      -2.336  -8.156 -43.491  1.00 99.41           O
ATOM   1217  N   ALA   156      -1.724  -6.055 -44.045  1.00 33.43           N
ATOM   1218  CA  ALA   156      -0.471  -6.172 -43.365  1.00 33.43           C
ATOM   1219  CB  ALA   156       0.735  -5.721 -44.209  1.00 33.43           C
ATOM   1220  C   ALA   156      -0.561  -5.261 -42.190  1.00 33.43           C
ATOM   1221  O   ALA   156      -0.957  -4.104 -42.315  1.00 33.43           O
ATOM   1222  N   ASP   157      -0.202  -5.775 -41.002  1.00 93.30           N
ATOM   1223  CA  ASP   157      -0.290  -4.982 -39.816  1.00 93.30           C
ATOM   1224  CB  ASP   157      -0.199  -5.811 -38.524  1.00 93.30           C
ATOM   1225  CG  ASP   157       1.166  -6.487 -38.500  1.00 93.30           C
ATOM   1226  OD1 ASP   157       1.488  -7.199 -39.488  1.00 93.30           O
ATOM   1227  OD2 ASP   157       1.900  -6.309 -37.491  1.00 93.30           O
ATOM   1228  C   ASP   157       0.845  -4.016 -39.808  1.00 93.30           C
ATOM   1229  O   ASP   157       1.896  -4.250 -40.403  1.00 93.30           O
ATOM   1230  N   VAL   158       0.640  -2.891 -39.106  1.00 70.82           N
ATOM   1231  CA  VAL   158       1.632  -1.868 -39.002  1.00 70.82           C
ATOM   1232  CB  VAL   158       1.259  -0.642 -39.808  1.00 70.82           C
ATOM   1233  CG1 VAL   158       2.351   0.443 -39.738  1.00 70.82           C
ATOM   1234  CG2 VAL   158       0.949  -1.108 -41.240  1.00 70.82           C
ATOM   1235  C   VAL   158       1.653  -1.575 -37.529  1.00 70.82           C
ATOM   1236  O   VAL   158       1.111  -2.349 -36.741  1.00 70.82           O
ATOM   1237  N   VAL   159       2.297  -0.479 -37.095  1.00112.23           N
ATOM   1238  CA  VAL   159       2.389  -0.196 -35.696  1.00112.23           C
ATOM   1239  CB  VAL   159       3.115   1.080 -35.392  1.00112.23           C
ATOM   1240  CG1 VAL   159       4.565   0.956 -35.888  1.00112.23           C
ATOM   1241  CG2 VAL   159       2.335   2.246 -36.025  1.00112.23           C
ATOM   1242  C   VAL   159       1.013  -0.067 -35.128  1.00112.23           C
ATOM   1243  O   VAL   159       0.093   0.427 -35.779  1.00112.23           O
ATOM   1244  N   ALA   160       0.846  -0.552 -33.883  1.00 43.79           N
ATOM   1245  CA  ALA   160      -0.419  -0.471 -33.214  1.00 43.79           C
ATOM   1246  CB  ALA   160      -1.158  -1.817 -33.132  1.00 43.79           C
ATOM   1247  C   ALA   160      -0.147  -0.038 -31.811  1.00 43.79           C
ATOM   1248  O   ALA   160       0.946  -0.254 -31.290  1.00 43.79           O
ATOM   1249  N   LEU   161      -1.132   0.624 -31.175  1.00152.50           N
ATOM   1250  CA  LEU   161      -0.945   1.040 -29.816  1.00152.50           C
ATOM   1251  CB  LEU   161      -1.068   2.562 -29.632  1.00152.50           C
ATOM   1252  CG  LEU   161      -0.869   3.039 -28.181  1.00152.50           C
ATOM   1253  CD1 LEU   161       0.562   2.769 -27.693  1.00152.50           C
ATOM   1254  CD2 LEU   161      -1.285   4.510 -28.021  1.00152.50           C
ATOM   1255  C   LEU   161      -2.023   0.411 -28.993  1.00152.50           C
ATOM   1256  O   LEU   161      -3.189   0.800 -29.069  1.00152.50           O
ATOM   1257  N   PRO   162      -1.657  -0.594 -28.243  1.00181.11           N
ATOM   1258  CA  PRO   162      -2.640  -1.196 -27.383  0.75181.11           C
ATOM   1259  CD  PRO   162      -0.778  -1.592 -28.829  1.00181.11           C
ATOM   1260  CB  PRO   162      -2.232  -2.655 -27.214  0.75181.11           C
ATOM   1261  CG  PRO   162      -1.401  -2.949 -28.474  1.00181.11           C
ATOM   1262  C   PRO   162      -2.771  -0.467 -26.086  1.00181.11           C
ATOM   1263  O   PRO   162      -1.792   0.114 -25.620  1.00181.11           O
ATOM   1264  N   LYS   163      -3.974  -0.499 -25.482  1.00132.85           N
ATOM   1265  CA  LYS   163      -4.194   0.110 -24.204  1.00132.85           C
ATOM   1266  CB  LYS   163      -5.126   1.334 -24.245  1.00132.85           C
ATOM   1267  CG  LYS   163      -4.525   2.557 -24.940  1.00132.85           C
ATOM   1268  CD  LYS   163      -3.313   3.134 -24.207  1.00132.85           C
ATOM   1269  CE  LYS   163      -3.670   3.811 -22.881  1.00132.85           C
ATOM   1270  NZ  LYS   163      -2.446   4.326 -22.227  1.00132.85           N
ATOM   1271  C   LYS   163      -4.891  -0.923 -23.388  1.00132.85           C
ATOM   1272  O   LYS   163      -5.581  -1.788 -23.927  1.00132.85           O
ATOM   1273  N   PHE   164      -4.703  -0.877 -22.058  1.00 89.36           N
ATOM   1274  CA  PHE   164      -5.358  -1.832 -21.218  1.00 89.36           C
ATOM   1275  CB  PHE   164      -4.421  -2.966 -20.767  1.00 89.36           C
ATOM   1276  CG  PHE   164      -3.277  -2.295 -20.090  1.00 89.36           C
ATOM   1277  CD1 PHE   164      -3.318  -2.009 -18.745  1.00 89.36           C
ATOM   1278  CD2 PHE   164      -2.163  -1.934 -20.814  1.00 89.36           C
ATOM   1279  CE1 PHE   164      -2.259  -1.380 -18.136  1.00 89.36           C
ATOM   1280  CE2 PHE   164      -1.101  -1.306 -20.209  1.00 89.36           C
ATOM   1281  CZ  PHE   164      -1.149  -1.027 -18.865  1.00 89.36           C
ATOM   1282  C   PHE   164      -5.835  -1.126 -19.990  1.00 89.36           C
ATOM   1283  O   PHE   164      -5.219  -0.166 -19.530  1.00 89.36           O
ATOM   1284  N   ARG   165      -6.977  -1.582 -19.443  1.00126.33           N
ATOM   1285  CA  ARG   165      -7.468  -1.061 -18.202  1.00126.33           C
ATOM   1286  CB  ARG   165      -8.615  -0.044 -18.323  1.00126.33           C
ATOM   1287  CG  ARG   165      -9.185   0.344 -16.956  1.00126.33           C
ATOM   1288  CD  ARG   165      -9.957   1.663 -16.945  1.00126.33           C
ATOM   1289  NE  ARG   165      -8.943   2.750 -17.040  1.00126.33           N
ATOM   1290  CZ  ARG   165      -9.329   4.059 -17.019  1.00126.33           C
ATOM   1291  NH1 ARG   165     -10.652   4.382 -16.935  1.00126.33           N
ATOM   1292  NH2 ARG   165      -8.387   5.045 -17.077  1.00126.33           N
ATOM   1293  C   ARG   165      -7.983  -2.234 -17.444  1.00126.33           C
ATOM   1294  O   ARG   165      -8.374  -3.235 -18.042  1.00126.33           O
ATOM   1295  N   LEU   166      -7.970  -2.163 -16.099  1.00145.07           N
ATOM   1296  CA  LEU   166      -8.431  -3.299 -15.360  1.00145.07           C
ATOM   1297  CB  LEU   166      -7.304  -4.070 -14.652  1.00145.07           C
ATOM   1298  CG  LEU   166      -6.301  -4.727 -15.619  1.00145.07           C
ATOM   1299  CD1 LEU   166      -5.536  -3.672 -16.433  1.00145.07           C
ATOM   1300  CD2 LEU   166      -5.373  -5.706 -14.880  1.00145.07           C
ATOM   1301  C   LEU   166      -9.406  -2.873 -14.306  1.00145.07           C
ATOM   1302  O   LEU   166      -9.345  -1.763 -13.781  1.00145.07           O
ATOM   1303  N   ASN   167     -10.351  -3.787 -14.006  1.00194.24           N
ATOM   1304  CA  ASN   167     -11.342  -3.687 -12.975  1.00194.24           C
ATOM   1305  CB  ASN   167     -12.597  -4.521 -13.299  1.00194.24           C
ATOM   1306  CG  ASN   167     -13.378  -3.772 -14.369  1.00194.24           C
ATOM   1307  OD1 ASN   167     -12.809  -3.271 -15.337  1.00194.24           O
ATOM   1308  ND2 ASN   167     -14.722  -3.678 -14.181  1.00194.24           N
ATOM   1309  C   ASN   167     -10.648  -4.224 -11.759  1.00194.24           C
ATOM   1310  O   ASN   167      -9.427  -4.106 -11.687  1.00194.24           O
ATOM   1311  N   PRO   168     -11.306  -4.773 -10.774  1.00189.12           N
ATOM   1312  CA  PRO   168     -10.520  -5.268  -9.678  0.75189.12           C
ATOM   1313  CD  PRO   168     -12.572  -4.226 -10.300  1.00189.12           C
ATOM   1314  CB  PRO   168     -11.506  -5.541  -8.548  0.75189.12           C
ATOM   1315  CG  PRO   168     -12.598  -4.481  -8.782  0.75189.12           C
ATOM   1316  C   PRO   168      -9.667  -6.428 -10.074  1.00189.12           C
ATOM   1317  O   PRO   168      -9.999  -7.112 -11.040  1.00189.12           O
ATOM   1318  N   ASN   169      -8.537  -6.637  -9.368  1.00130.40           N
ATOM   1319  CA  ASN   169      -7.649  -7.715  -9.692  1.00130.40           C
ATOM   1320  CB  ASN   169      -6.316  -7.246 -10.293  1.00130.40           C
ATOM   1321  CG  ASN   169      -6.619  -6.568 -11.621  1.00130.40           C
ATOM   1322  OD1 ASN   169      -5.967  -5.595 -11.997  1.00130.40           O
ATOM   1323  ND2 ASN   169      -7.640  -7.090 -12.351  1.00130.40           N
ATOM   1324  C   ASN   169      -7.326  -8.432  -8.420  1.00130.40           C
ATOM   1325  O   ASN   169      -7.320  -7.839  -7.342  1.00130.40           O
ATOM   1326  N   ASN   170      -7.055  -9.748  -8.522  1.00 87.32           N
ATOM   1327  CA  ASN   170      -6.740 -10.520  -7.358  1.00 87.32           C
ATOM   1328  CB  ASN   170      -7.672 -11.729  -7.163  1.00 87.32           C
ATOM   1329  CG  ASN   170      -9.091 -11.220  -6.948  1.00 87.32           C
ATOM   1330  OD1 ASN   170     -10.035 -11.697  -7.576  1.00 87.32           O
ATOM   1331  ND2 ASN   170      -9.249 -10.230  -6.029  1.00 87.32           N
ATOM   1332  C   ASN   170      -5.372 -11.078  -7.565  1.00 87.32           C
ATOM   1333  O   ASN   170      -5.033 -11.521  -8.661  1.00 87.32           O
ATOM   1334  N   LYS   171      -4.536 -11.057  -6.510  1.00170.78           N
ATOM   1335  CA  LYS   171      -3.221 -11.602  -6.655  1.00170.78           C
ATOM   1336  CB  LYS   171      -2.106 -10.564  -6.439  1.00170.78           C
ATOM   1337  CG  LYS   171      -0.691 -11.093  -6.682  1.00170.78           C
ATOM   1338  CD  LYS   171       0.352  -9.983  -6.834  1.00170.78           C
ATOM   1339  CE  LYS   171       1.786 -10.501  -6.961  1.00170.78           C
ATOM   1340  NZ  LYS   171       2.260 -10.990  -5.648  1.00170.78           N
ATOM   1341  C   LYS   171      -3.064 -12.669  -5.626  1.00170.78           C
ATOM   1342  O   LYS   171      -3.304 -12.445  -4.441  1.00170.78           O
ATOM   1343  N   GLN   172      -2.673 -13.879  -6.069  1.00 95.21           N
ATOM   1344  CA  GLN   172      -2.446 -14.935  -5.132  1.00 95.21           C
ATOM   1345  CB  GLN   172      -3.346 -16.166  -5.321  1.00 95.21           C
ATOM   1346  CG  GLN   172      -3.062 -17.264  -4.293  1.00 95.21           C
ATOM   1347  CD  GLN   172      -4.004 -18.426  -4.568  1.00 95.21           C
ATOM   1348  OE1 GLN   172      -4.796 -18.389  -5.508  1.00 95.21           O
ATOM   1349  NE2 GLN   172      -3.920 -19.485  -3.719  1.00 95.21           N
ATOM   1350  C   GLN   172      -1.046 -15.398  -5.338  1.00 95.21           C
ATOM   1351  O   GLN   172      -0.613 -15.606  -6.470  1.00 95.21           O
ATOM   1352  N   THR   173      -0.291 -15.549  -4.234  1.00175.66           N
ATOM   1353  CA  THR   173       1.062 -15.998  -4.356  1.00175.66           C
ATOM   1354  CB  THR   173       2.065 -14.906  -4.138  1.00175.66           C
ATOM   1355  OG1 THR   173       1.884 -14.333  -2.853  1.00175.66           O
ATOM   1356  CG2 THR   173       1.875 -13.841  -5.229  1.00175.66           C
ATOM   1357  C   THR   173       1.313 -17.036  -3.312  1.00175.66           C
ATOM   1358  O   THR   173       0.930 -16.874  -2.155  1.00175.66           O
ATOM   1359  N   ALA   174       1.950 -18.154  -3.711  1.00123.07           N
ATOM   1360  CA  ALA   174       2.294 -19.169  -2.763  1.00123.07           C
ATOM   1361  CB  ALA   174       2.314 -20.587  -3.350  1.00123.07           C
ATOM   1362  C   ALA   174       3.658 -18.865  -2.239  1.00123.07           C
ATOM   1363  O   ALA   174       4.443 -18.173  -2.883  1.00123.07           O
ATOM   1364  N   ASN   175       3.929 -19.350  -1.013  1.00300.18           N
ATOM   1365  CA  ASN   175       5.174 -19.227  -0.305  1.00300.18           C
ATOM   1366  CB  ASN   175       6.256 -20.290  -0.622  1.00300.18           C
ATOM   1367  CG  ASN   175       6.899 -20.126  -1.989  1.00300.18           C
ATOM   1368  OD1 ASN   175       6.785 -19.090  -2.637  1.00300.18           O
ATOM   1369  ND2 ASN   175       7.627 -21.185  -2.435  1.00300.18           N
ATOM   1370  C   ASN   175       5.686 -17.839  -0.459  1.00300.18           C
ATOM   1371  O   ASN   175       6.884 -17.594  -0.596  1.00300.18           O
ATOM   1372  N   TYR   176       4.758 -16.880  -0.410  1.00422.81           N
ATOM   1373  CA  TYR   176       5.075 -15.493  -0.495  1.00422.81           C
ATOM   1374  CB  TYR   176       3.793 -14.739  -0.871  1.00422.81           C
ATOM   1375  CG  TYR   176       3.992 -13.336  -1.322  1.00422.81           C
ATOM   1376  CD1 TYR   176       4.477 -13.064  -2.581  1.00422.81           C
ATOM   1377  CD2 TYR   176       3.639 -12.295  -0.500  1.00422.81           C
ATOM   1378  CE1 TYR   176       4.629 -11.766  -3.009  1.00422.81           C
ATOM   1379  CE2 TYR   176       3.789 -10.997  -0.923  1.00422.81           C
ATOM   1380  CZ  TYR   176       4.283 -10.731  -2.176  1.00422.81           C
ATOM   1381  OH  TYR   176       4.431  -9.399  -2.612  1.00422.81           O
ATOM   1382  C   TYR   176       5.402 -15.204   0.916  1.00422.81           C
ATOM   1383  O   TYR   176       4.539 -15.402   1.772  1.00422.81           O
ATOM   1384  N   LEU   177       6.631 -14.704   1.188  1.00458.33           N
ATOM   1385  CA  LEU   177       7.032 -14.603   2.560  1.00458.33           C
ATOM   1386  CB  LEU   177       6.162 -13.631   3.371  1.00458.33           C
ATOM   1387  CG  LEU   177       6.281 -12.169   2.908  1.00458.33           C
ATOM   1388  CD1 LEU   177       7.695 -11.628   3.175  1.00458.33           C
ATOM   1389  CD2 LEU   177       5.842 -12.001   1.444  1.00458.33           C
ATOM   1390  C   LEU   177       6.814 -15.975   3.106  1.00458.33           C
ATOM   1391  O   LEU   177       6.016 -16.166   4.024  1.00458.33           O
ATOM   1392  N   SER   178       7.508 -16.961   2.506  1.00114.93           N
ATOM   1393  CA  SER   178       7.295 -18.348   2.798  1.00114.93           C
ATOM   1394  CB  SER   178       8.384 -19.258   2.211  1.00114.93           C
ATOM   1395  OG  SER   178       8.380 -19.175   0.796  1.00114.93           O
ATOM   1396  C   SER   178       7.376 -18.516   4.263  1.00114.93           C
ATOM   1397  O   SER   178       6.677 -19.345   4.845  1.00114.93           O
ATOM   1398  N   ARG   179       8.231 -17.710   4.903  1.00166.62           N
ATOM   1399  CA  ARG   179       8.327 -17.875   6.312  1.00166.62           C
ATOM   1400  CB  ARG   179       9.360 -16.945   6.976  1.00166.62           C
ATOM   1401  CG  ARG   179      10.812 -17.312   6.666  1.00166.62           C
ATOM   1402  CD  ARG   179      11.169 -18.754   7.036  1.00166.62           C
ATOM   1403  NE  ARG   179      10.883 -18.948   8.487  1.00166.62           N
ATOM   1404  CZ  ARG   179      11.867 -18.786   9.420  1.00166.62           C
ATOM   1405  NH1 ARG   179      13.121 -18.411   9.033  1.00166.62           N
ATOM   1406  NH2 ARG   179      11.600 -19.013  10.740  1.00166.62           N
ATOM   1407  C   ARG   179       6.996 -17.589   6.928  1.00166.62           C
ATOM   1408  O   ARG   179       6.469 -18.409   7.677  1.00166.62           O
ATOM   1409  N   ASP   180       6.378 -16.438   6.604  1.00256.88           N
ATOM   1410  CA  ASP   180       5.132 -16.176   7.261  1.00256.88           C
ATOM   1411  CB  ASP   180       5.289 -15.358   8.557  1.00256.88           C
ATOM   1412  CG  ASP   180       5.889 -14.003   8.201  1.00256.88           C
ATOM   1413  OD1 ASP   180       6.914 -13.984   7.468  1.00256.88           O
ATOM   1414  OD2 ASP   180       5.332 -12.970   8.659  1.00256.88           O
ATOM   1415  C   ASP   180       4.232 -15.408   6.356  1.00256.88           C
ATOM   1416  O   ASP   180       4.609 -14.375   5.806  1.00256.88           O
ATOM   1417  N   LEU   181       3.000 -15.914   6.167  1.00352.05           N
ATOM   1418  CA  LEU   181       2.056 -15.196   5.366  1.00352.05           C
ATOM   1419  CB  LEU   181       0.953 -16.075   4.764  1.00352.05           C
ATOM   1420  CG  LEU   181       1.509 -17.010   3.677  1.00352.05           C
ATOM   1421  CD1 LEU   181       2.001 -16.207   2.461  1.00352.05           C
ATOM   1422  CD2 LEU   181       2.596 -17.940   4.240  1.00352.05           C
ATOM   1423  C   LEU   181       1.453 -14.134   6.218  1.00352.05           C
ATOM   1424  O   LEU   181       1.336 -14.293   7.432  1.00352.05           O
ATOM   1425  N   THR   182       1.062 -13.002   5.600  1.00297.58           N
ATOM   1426  CA  THR   182       0.584 -11.939   6.427  1.00297.58           C
ATOM   1427  CB  THR   182       1.727 -11.114   6.968  1.00297.58           C
ATOM   1428  OG1 THR   182       1.293 -10.261   8.018  1.00297.58           O
ATOM   1429  CG2 THR   182       2.372 -10.311   5.823  1.00297.58           C
ATOM   1430  C   THR   182      -0.361 -11.068   5.650  1.00297.58           C
ATOM   1431  O   THR   182      -1.069 -11.517   4.749  1.00297.58           O
ATOM   1432  N   LEU   183      -0.386  -9.775   6.024  1.00100.61           N
ATOM   1433  CA  LEU   183      -1.211  -8.730   5.500  1.00100.61           C
ATOM   1434  CB  LEU   183      -1.027  -7.390   6.236  1.00100.61           C
ATOM   1435  CG  LEU   183      -1.497  -7.393   7.704  1.00100.61           C
ATOM   1436  CD1 LEU   183      -0.659  -8.351   8.565  1.00100.61           C
ATOM   1437  CD2 LEU   183      -1.545  -5.966   8.274  1.00100.61           C
ATOM   1438  C   LEU   183      -0.875  -8.484   4.064  1.00100.61           C
ATOM   1439  O   LEU   183      -1.726  -8.018   3.314  1.00100.61           O
ATOM   1440  N   LEU   184       0.358  -8.810   3.637  1.00134.37           N
ATOM   1441  CA  LEU   184       0.854  -8.434   2.341  1.00134.37           C
ATOM   1442  CB  LEU   184       2.196  -9.123   2.029  1.00134.37           C
ATOM   1443  CG  LEU   184       3.300  -8.792   3.050  1.00134.37           C
ATOM   1444  CD1 LEU   184       4.620  -9.501   2.705  1.00134.37           C
ATOM   1445  CD2 LEU   184       3.465  -7.273   3.219  1.00134.37           C
ATOM   1446  C   LEU   184      -0.105  -8.843   1.263  1.00134.37           C
ATOM   1447  O   LEU   184      -0.422  -8.044   0.384  1.00134.37           O
ATOM   1448  N   ASN   185      -0.627 -10.079   1.298  1.00167.72           N
ATOM   1449  CA  ASN   185      -1.515 -10.473   0.243  1.00167.72           C
ATOM   1450  CB  ASN   185      -2.022 -11.915   0.412  1.00167.72           C
ATOM   1451  CG  ASN   185      -0.831 -12.851   0.281  1.00167.72           C
ATOM   1452  OD1 ASN   185      -0.628 -13.733   1.114  1.00167.72           O
ATOM   1453  ND2 ASN   185      -0.017 -12.657  -0.792  1.00167.72           N
ATOM   1454  C   ASN   185      -2.706  -9.570   0.294  1.00167.72           C
ATOM   1455  O   ASN   185      -3.218  -9.135  -0.735  1.00167.72           O
ATOM   1456  N   ILE   186      -3.173  -9.260   1.516  1.00116.77           N
ATOM   1457  CA  ILE   186      -4.325  -8.425   1.695  1.00116.77           C
ATOM   1458  CB  ILE   186      -4.695  -8.252   3.142  1.00116.77           C
ATOM   1459  CG1 ILE   186      -5.071  -9.604   3.775  1.00116.77           C
ATOM   1460  CG2 ILE   186      -5.818  -7.205   3.219  1.00116.77           C
ATOM   1461  CD1 ILE   186      -3.894 -10.568   3.915  1.00116.77           C
ATOM   1462  C   ILE   186      -4.017  -7.065   1.151  1.00116.77           C
ATOM   1463  O   ILE   186      -4.841  -6.454   0.474  1.00116.77           O
ATOM   1464  N   PHE   187      -2.801  -6.569   1.432  1.00103.42           N
ATOM   1465  CA  PHE   187      -2.377  -5.248   1.074  1.00103.42           C
ATOM   1466  CB  PHE   187      -0.950  -4.963   1.585  1.00103.42           C
ATOM   1467  CG  PHE   187      -0.650  -3.507   1.482  1.00103.42           C
ATOM   1468  CD1 PHE   187      -1.195  -2.621   2.384  1.00103.42           C
ATOM   1469  CD2 PHE   187       0.196  -3.027   0.510  1.00103.42           C
ATOM   1470  CE1 PHE   187      -0.921  -1.277   2.308  1.00103.42           C
ATOM   1471  CE2 PHE   187       0.475  -1.684   0.430  1.00103.42           C
ATOM   1472  CZ  PHE   187      -0.084  -0.804   1.327  1.00103.42           C
ATOM   1473  C   PHE   187      -2.393  -5.118  -0.416  1.00103.42           C
ATOM   1474  O   PHE   187      -2.909  -4.138  -0.951  1.00103.42           O
ATOM   1475  N   GLU   188      -1.838  -6.111  -1.135  1.00193.37           N
ATOM   1476  CA  GLU   188      -1.803  -6.025  -2.565  1.00193.37           C
ATOM   1477  CB  GLU   188      -1.025  -7.192  -3.199  1.00193.37           C
ATOM   1478  CG  GLU   188      -1.599  -8.573  -2.878  1.00193.37           C
ATOM   1479  CD  GLU   188      -0.699  -9.613  -3.528  1.00193.37           C
ATOM   1480  OE1 GLU   188       0.285  -9.208  -4.202  1.00193.37           O
ATOM   1481  OE2 GLU   188      -0.983 -10.829  -3.356  1.00193.37           O
ATOM   1482  C   GLU   188      -3.210  -6.037  -3.071  1.00193.37           C
ATOM   1483  O   GLU   188      -3.568  -5.249  -3.945  1.00193.37           O
ATOM   1484  N   ARG   189      -4.057  -6.910  -2.495  1.00182.37           N
ATOM   1485  CA  ARG   189      -5.409  -7.066  -2.946  1.00182.37           C
ATOM   1486  CB  ARG   189      -6.185  -8.103  -2.113  1.00182.37           C
ATOM   1487  CG  ARG   189      -5.618  -9.520  -2.196  1.00182.37           C
ATOM   1488  CD  ARG   189      -6.296 -10.497  -1.232  1.00182.37           C
ATOM   1489  NE  ARG   189      -7.562 -10.962  -1.864  1.00182.37           N
ATOM   1490  CZ  ARG   189      -7.550 -12.060  -2.675  1.00182.37           C
ATOM   1491  NH1 ARG   189      -6.375 -12.710  -2.922  1.00182.37           N
ATOM   1492  NH2 ARG   189      -8.712 -12.514  -3.230  1.00182.37           N
ATOM   1493  C   ARG   189      -6.131  -5.771  -2.785  1.00182.37           C
ATOM   1494  O   ARG   189      -6.836  -5.325  -3.689  1.00182.37           O
ATOM   1495  N   GLU   190      -5.965  -5.122  -1.622  1.00123.87           N
ATOM   1496  CA  GLU   190      -6.682  -3.907  -1.375  1.00123.87           C
ATOM   1497  CB  GLU   190      -6.524  -3.383   0.063  1.00123.87           C
ATOM   1498  CG  GLU   190      -5.091  -3.030   0.465  1.00123.87           C
ATOM   1499  CD  GLU   190      -5.137  -2.531   1.904  1.00123.87           C
ATOM   1500  OE1 GLU   190      -5.667  -1.410   2.123  1.00123.87           O
ATOM   1501  OE2 GLU   190      -4.654  -3.270   2.803  1.00123.87           O
ATOM   1502  C   GLU   190      -6.206  -2.849  -2.311  1.00123.87           C
ATOM   1503  O   GLU   190      -7.002  -2.057  -2.813  1.00123.87           O
ATOM   1504  N   CYS   191      -4.888  -2.807  -2.579  1.00173.55           N
ATOM   1505  CA  CYS   191      -4.392  -1.746  -3.399  1.00173.55           C
ATOM   1506  CB  CYS   191      -3.112  -1.134  -2.805  1.00173.55           C
ATOM   1507  SG  CYS   191      -2.569   0.367  -3.664  1.00173.55           S
ATOM   1508  C   CYS   191      -4.069  -2.274  -4.762  1.00173.55           C
ATOM   1509  O   CYS   191      -3.047  -1.915  -5.344  1.00173.55           O
ATOM   1510  N   PHE   192      -4.933  -3.131  -5.333  1.00264.39           N
ATOM   1511  CA  PHE   192      -4.611  -3.585  -6.653  1.00264.39           C
ATOM   1512  CB  PHE   192      -5.249  -4.883  -7.152  1.00264.39           C
ATOM   1513  CG  PHE   192      -4.303  -5.906  -6.646  1.00264.39           C
ATOM   1514  CD1 PHE   192      -2.971  -5.812  -6.987  1.00264.39           C
ATOM   1515  CD2 PHE   192      -4.716  -6.903  -5.800  1.00264.39           C
ATOM   1516  CE1 PHE   192      -2.060  -6.728  -6.524  1.00264.39           C
ATOM   1517  CE2 PHE   192      -3.811  -7.825  -5.335  1.00264.39           C
ATOM   1518  CZ  PHE   192      -2.488  -7.738  -5.700  1.00264.39           C
ATOM   1519  C   PHE   192      -4.785  -2.528  -7.679  1.00264.39           C
ATOM   1520  O   PHE   192      -4.083  -2.545  -8.682  1.00264.39           O
ATOM   1521  N   PHE   193      -5.735  -1.599  -7.497  1.00159.38           N
ATOM   1522  CA  PHE   193      -5.929  -0.622  -8.529  1.00159.38           C
ATOM   1523  CB  PHE   193      -7.030   0.391  -8.170  1.00159.38           C
ATOM   1524  CG  PHE   193      -7.290   1.242  -9.365  1.00159.38           C
ATOM   1525  CD1 PHE   193      -6.446   2.280  -9.687  1.00159.38           C
ATOM   1526  CD2 PHE   193      -8.391   1.008 -10.156  1.00159.38           C
ATOM   1527  CE1 PHE   193      -6.690   3.067 -10.788  1.00159.38           C
ATOM   1528  CE2 PHE   193      -8.640   1.792 -11.257  1.00159.38           C
ATOM   1529  CZ  PHE   193      -7.789   2.823 -11.576  1.00159.38           C
ATOM   1530  C   PHE   193      -4.650   0.142  -8.710  1.00159.38           C
ATOM   1531  O   PHE   193      -4.171   0.313  -9.831  1.00159.38           O
ATOM   1532  N   TRP   194      -4.050   0.610  -7.600  1.00 81.91           N
ATOM   1533  CA  TRP   194      -2.850   1.397  -7.672  1.00 81.91           C
ATOM   1534  CB  TRP   194      -2.437   1.947  -6.294  1.00 81.91           C
ATOM   1535  CG  TRP   194      -1.250   2.883  -6.290  1.00 81.91           C
ATOM   1536  CD2 TRP   194      -0.871   3.680  -5.156  1.00 81.91           C
ATOM   1537  CD1 TRP   194      -0.357   3.171  -7.280  1.00 81.91           C
ATOM   1538  NE1 TRP   194       0.559   4.093  -6.832  1.00 81.91           N
ATOM   1539  CE2 TRP   194       0.255   4.416  -5.526  1.00 81.91           C
ATOM   1540  CE3 TRP   194      -1.416   3.791  -3.909  1.00 81.91           C
ATOM   1541  CZ2 TRP   194       0.854   5.278  -4.651  1.00 81.91           C
ATOM   1542  CZ3 TRP   194      -0.809   4.660  -3.029  1.00 81.91           C
ATOM   1543  CH2 TRP   194       0.304   5.388  -3.392  1.00 81.91           C
ATOM   1544  C   TRP   194      -1.740   0.545  -8.211  1.00 81.91           C
ATOM   1545  O   TRP   194      -0.962   0.982  -9.059  1.00 81.91           O
ATOM   1546  N   ARG   195      -1.652  -0.711  -7.733  1.00151.36           N
ATOM   1547  CA  ARG   195      -0.609  -1.617  -8.127  1.00151.36           C
ATOM   1548  CB  ARG   195      -0.739  -2.990  -7.439  1.00151.36           C
ATOM   1549  CG  ARG   195       0.351  -3.998  -7.821  1.00151.36           C
ATOM   1550  CD  ARG   195       1.685  -3.794  -7.099  1.00151.36           C
ATOM   1551  NE  ARG   195       1.608  -4.528  -5.802  1.00151.36           N
ATOM   1552  CZ  ARG   195       1.269  -3.870  -4.655  1.00151.36           C
ATOM   1553  NH1 ARG   195       1.045  -2.524  -4.680  1.00151.36           N
ATOM   1554  NH2 ARG   195       1.166  -4.558  -3.481  1.00151.36           N
ATOM   1555  C   ARG   195      -0.716  -1.853  -9.597  1.00151.36           C
ATOM   1556  O   ARG   195       0.280  -1.854 -10.315  1.00151.36           O
ATOM   1557  N   ALA   196      -1.949  -2.041 -10.086  1.00108.76           N
ATOM   1558  CA  ALA   196      -2.205  -2.343 -11.460  1.00108.76           C
ATOM   1559  CB  ALA   196      -3.700  -2.551 -11.758  1.00108.76           C
ATOM   1560  C   ALA   196      -1.736  -1.204 -12.294  1.00108.76           C
ATOM   1561  O   ALA   196      -1.139  -1.418 -13.341  1.00108.76           O
ATOM   1562  N   SER   197      -1.968   0.045 -11.858  1.00 77.25           N
ATOM   1563  CA  SER   197      -1.582   1.145 -12.691  0.75 77.25           C
ATOM   1564  CB  SER   197      -1.871   2.510 -12.044  0.75 77.25           C
ATOM   1565  OG  SER   197      -3.266   2.660 -11.825  1.00 77.25           O
ATOM   1566  C   SER   197      -0.107   1.073 -12.941  1.00 77.25           C
ATOM   1567  O   SER   197       0.343   1.137 -14.083  1.00 77.25           O
ATOM   1568  N   LEU   198       0.692   0.926 -11.872  1.00 99.03           N
ATOM   1569  CA  LEU   198       2.114   0.909 -12.050  1.00 99.03           C
ATOM   1570  CB  LEU   198       2.867   0.988 -10.712  1.00 99.03           C
ATOM   1571  CG  LEU   198       2.636   2.322  -9.979  1.00 99.03           C
ATOM   1572  CD1 LEU   198       3.421   2.380  -8.659  1.00 99.03           C
ATOM   1573  CD2 LEU   198       2.923   3.521 -10.899  1.00 99.03           C
ATOM   1574  C   LEU   198       2.591  -0.319 -12.780  1.00 99.03           C
ATOM   1575  O   LEU   198       3.363  -0.219 -13.732  1.00 99.03           O
ATOM   1576  N   LEU   199       2.157  -1.515 -12.335  1.00165.03           N
ATOM   1577  CA  LEU   199       2.615  -2.777 -12.861  1.00165.03           C
ATOM   1578  CB  LEU   199       2.316  -3.959 -11.926  1.00165.03           C
ATOM   1579  CG  LEU   199       3.161  -3.923 -10.639  1.00165.03           C
ATOM   1580  CD1 LEU   199       2.843  -2.686  -9.788  1.00165.03           C
ATOM   1581  CD2 LEU   199       3.047  -5.239  -9.857  1.00165.03           C
ATOM   1582  C   LEU   199       2.076  -3.115 -14.211  1.00165.03           C
ATOM   1583  O   LEU   199       2.772  -3.703 -15.037  1.00165.03           O
ATOM   1584  N   ALA   200       0.820  -2.734 -14.472  1.00129.36           N
ATOM   1585  CA  ALA   200       0.106  -3.203 -15.621  1.00129.36           C
ATOM   1586  CB  ALA   200      -1.364  -2.759 -15.695  1.00129.36           C
ATOM   1587  C   ALA   200       0.727  -2.833 -16.924  1.00129.36           C
ATOM   1588  O   ALA   200       0.606  -3.615 -17.862  1.00129.36           O
ATOM   1589  N   ARG   201       1.374  -1.660 -17.059  1.00266.40           N
ATOM   1590  CA  ARG   201       1.806  -1.259 -18.371  1.00266.40           C
ATOM   1591  CB  ARG   201       2.575   0.075 -18.367  1.00266.40           C
ATOM   1592  CG  ARG   201       3.032   0.515 -19.761  1.00266.40           C
ATOM   1593  CD  ARG   201       3.677   1.903 -19.800  1.00266.40           C
ATOM   1594  NE  ARG   201       4.945   1.841 -19.022  1.00266.40           N
ATOM   1595  CZ  ARG   201       6.096   1.408 -19.615  1.00266.40           C
ATOM   1596  NH1 ARG   201       6.081   0.997 -20.917  1.00266.40           N
ATOM   1597  NH2 ARG   201       7.259   1.378 -18.902  1.00266.40           N
ATOM   1598  C   ARG   201       2.694  -2.294 -18.999  1.00266.40           C
ATOM   1599  O   ARG   201       2.425  -2.745 -20.110  1.00266.40           O
ATOM   1600  N   TYR   202       3.762  -2.729 -18.313  1.00147.91           N
ATOM   1601  CA  TYR   202       4.602  -3.723 -18.918  1.00147.91           C
ATOM   1602  CB  TYR   202       5.891  -3.962 -18.112  1.00147.91           C
ATOM   1603  CG  TYR   202       6.651  -5.064 -18.765  1.00147.91           C
ATOM   1604  CD1 TYR   202       7.474  -4.814 -19.839  1.00147.91           C
ATOM   1605  CD2 TYR   202       6.541  -6.351 -18.294  1.00147.91           C
ATOM   1606  CE1 TYR   202       8.175  -5.836 -20.435  1.00147.91           C
ATOM   1607  CE2 TYR   202       7.239  -7.377 -18.886  1.00147.91           C
ATOM   1608  CZ  TYR   202       8.058  -7.120 -19.959  1.00147.91           C
ATOM   1609  OH  TYR   202       8.776  -8.171 -20.567  1.00147.91           O
ATOM   1610  C   TYR   202       3.884  -5.037 -19.002  1.00147.91           C
ATOM   1611  O   TYR   202       3.834  -5.668 -20.057  1.00147.91           O
ATOM   1612  N   PHE   203       3.287  -5.464 -17.874  1.00123.65           N
ATOM   1613  CA  PHE   203       2.714  -6.776 -17.737  1.00123.65           C
ATOM   1614  CB  PHE   203       2.232  -6.986 -16.291  1.00123.65           C
ATOM   1615  CG  PHE   203       1.634  -8.338 -16.115  1.00123.65           C
ATOM   1616  CD1 PHE   203       2.432  -9.421 -15.832  1.00123.65           C
ATOM   1617  CD2 PHE   203       0.273  -8.518 -16.218  1.00123.65           C
ATOM   1618  CE1 PHE   203       1.881 -10.668 -15.655  1.00123.65           C
ATOM   1619  CE2 PHE   203      -0.284  -9.762 -16.043  1.00123.65           C
ATOM   1620  CZ  PHE   203       0.522 -10.839 -15.759  1.00123.65           C
ATOM   1621  C   PHE   203       1.555  -6.993 -18.655  1.00123.65           C
ATOM   1622  O   PHE   203       1.561  -7.898 -19.486  1.00123.65           O
ATOM   1623  N   ILE   204       0.535  -6.131 -18.543  1.00221.34           N
ATOM   1624  CA  ILE   204      -0.673  -6.281 -19.294  0.75221.34           C
ATOM   1625  CB  ILE   204      -1.756  -5.332 -18.874  0.75221.34           C
ATOM   1626  CG1 ILE   204      -2.306  -5.736 -17.495  1.00221.34           C
ATOM   1627  CG2 ILE   204      -2.826  -5.321 -19.978  1.00221.34           C
ATOM   1628  CD1 ILE   204      -1.265  -5.695 -16.380  1.00221.34           C
ATOM   1629  C   ILE   204      -0.416  -6.077 -20.734  1.00221.34           C
ATOM   1630  O   ILE   204      -0.910  -6.846 -21.553  1.00221.34           O
ATOM   1631  N   ASN   205       0.378  -5.053 -21.086  1.00181.86           N
ATOM   1632  CA  ASN   205       0.571  -4.780 -22.475  1.00181.86           C
ATOM   1633  CB  ASN   205       1.509  -3.587 -22.729  1.00181.86           C
ATOM   1634  CG  ASN   205       1.439  -3.238 -24.210  1.00181.86           C
ATOM   1635  OD1 ASN   205       1.892  -3.997 -25.065  1.00181.86           O
ATOM   1636  ND2 ASN   205       0.848  -2.054 -24.523  1.00181.86           N
ATOM   1637  C   ASN   205       1.178  -5.996 -23.078  1.00181.86           C
ATOM   1638  O   ASN   205       0.765  -6.441 -24.146  1.00181.86           O
ATOM   1639  N   SER   206       2.143  -6.600 -22.368  1.00113.46           N
ATOM   1640  CA  SER   206       2.778  -7.764 -22.895  1.00113.46           C
ATOM   1641  CB  SER   206       3.865  -8.320 -21.962  1.00113.46           C
ATOM   1642  OG  SER   206       4.458  -9.472 -22.542  1.00113.46           O
ATOM   1643  C   SER   206       1.765  -8.852 -23.093  1.00113.46           C
ATOM   1644  O   SER   206       1.594  -9.340 -24.206  1.00113.46           O
ATOM   1645  N   LEU   207       1.051  -9.253 -22.021  1.00 95.88           N
ATOM   1646  CA  LEU   207       0.164 -10.383 -22.093  1.00 95.88           C
ATOM   1647  CB  LEU   207      -0.283 -10.840 -20.704  1.00 95.88           C
ATOM   1648  CG  LEU   207       0.947 -11.259 -19.878  1.00 95.88           C
ATOM   1649  CD1 LEU   207       0.549 -11.843 -18.523  1.00 95.88           C
ATOM   1650  CD2 LEU   207       1.867 -12.195 -20.682  1.00 95.88           C
ATOM   1651  C   LEU   207      -1.024 -10.139 -22.979  1.00 95.88           C
ATOM   1652  O   LEU   207      -1.371 -10.983 -23.803  1.00 95.88           O
ATOM   1653  N   ILE   208      -1.675  -8.971 -22.858  1.00155.78           N
ATOM   1654  CA  ILE   208      -2.856  -8.706 -23.629  1.00155.78           C
ATOM   1655  CB  ILE   208      -3.535  -7.413 -23.226  1.00155.78           C
ATOM   1656  CG1 ILE   208      -4.941  -7.324 -23.835  1.00155.78           C
ATOM   1657  CG2 ILE   208      -2.641  -6.213 -23.580  1.00155.78           C
ATOM   1658  CD1 ILE   208      -5.947  -8.274 -23.192  1.00155.78           C
ATOM   1659  C   ILE   208      -2.501  -8.653 -25.087  1.00155.78           C
ATOM   1660  O   ILE   208      -3.195  -9.230 -25.922  1.00155.78           O
ATOM   1661  N   CYS   209      -1.412  -7.940 -25.428  1.00 63.76           N
ATOM   1662  CA  CYS   209      -0.962  -7.780 -26.781  1.00 63.76           C
ATOM   1663  CB  CYS   209       0.151  -6.731 -26.909  1.00 63.76           C
ATOM   1664  SG  CYS   209      -0.409  -5.088 -26.382  1.00 63.76           S
ATOM   1665  C   CYS   209      -0.400  -9.060 -27.308  1.00 63.76           C
ATOM   1666  O   CYS   209      -0.612  -9.410 -28.468  1.00 63.76           O
ATOM   1667  N   ASN   210       0.319  -9.800 -26.445  1.00131.00           N
ATOM   1668  CA  ASN   210       1.074 -10.950 -26.849  1.00131.00           C
ATOM   1669  CB  ASN   210       1.770 -11.654 -25.668  1.00131.00           C
ATOM   1670  CG  ASN   210       2.670 -12.763 -26.202  1.00131.00           C
ATOM   1671  OD1 ASN   210       3.887 -12.603 -26.275  1.00131.00           O
ATOM   1672  ND2 ASN   210       2.065 -13.922 -26.578  1.00131.00           N
ATOM   1673  C   ASN   210       0.186 -11.957 -27.482  1.00131.00           C
ATOM   1674  O   ASN   210       0.502 -12.472 -28.553  1.00131.00           O
ATOM   1675  N   TYR   211      -0.967 -12.260 -26.866  1.00346.30           N
ATOM   1676  CA  TYR   211      -1.709 -13.314 -27.480  1.00346.30           C
ATOM   1677  CB  TYR   211      -2.643 -14.098 -26.535  1.00346.30           C
ATOM   1678  CG  TYR   211      -3.682 -13.198 -25.972  1.00346.30           C
ATOM   1679  CD1 TYR   211      -4.830 -12.935 -26.679  1.00346.30           C
ATOM   1680  CD2 TYR   211      -3.515 -12.633 -24.729  1.00346.30           C
ATOM   1681  CE1 TYR   211      -5.790 -12.107 -26.154  1.00346.30           C
ATOM   1682  CE2 TYR   211      -4.477 -11.805 -24.203  1.00346.30           C
ATOM   1683  CZ  TYR   211      -5.621 -11.541 -24.917  1.00346.30           C
ATOM   1684  OH  TYR   211      -6.619 -10.695 -24.392  1.00346.30           O
ATOM   1685  C   TYR   211      -2.473 -12.784 -28.642  1.00346.30           C
ATOM   1686  O   TYR   211      -3.181 -11.785 -28.539  1.00346.30           O
ATOM   1687  N   GLY   212      -2.323 -13.459 -29.799  1.00 37.22           N
ATOM   1688  CA  GLY   212      -3.003 -13.064 -30.994  1.00 37.22           C
ATOM   1689  C   GLY   212      -2.072 -12.243 -31.823  1.00 37.22           C
ATOM   1690  O   GLY   212      -2.381 -11.918 -32.969  1.00 37.22           O
ATOM   1691  N   CYS   213      -0.897 -11.884 -31.274  1.00 39.80           N
ATOM   1692  CA  CYS   213       0.002 -11.087 -32.056  1.00 39.80           C
ATOM   1693  CB  CYS   213       0.446  -9.786 -31.365  1.00 39.80           C
ATOM   1694  SG  CYS   213      -0.918  -8.596 -31.198  1.00 39.80           S
ATOM   1695  C   CYS   213       1.227 -11.889 -32.337  1.00 39.80           C
ATOM   1696  O   CYS   213       1.631 -12.735 -31.540  1.00 39.80           O
ATOM   1697  N   ASN   214       1.840 -11.644 -33.511  1.00141.94           N
ATOM   1698  CA  ASN   214       3.030 -12.343 -33.895  1.00141.94           C
ATOM   1699  CB  ASN   214       3.333 -12.259 -35.401  1.00141.94           C
ATOM   1700  CG  ASN   214       2.265 -13.049 -36.143  1.00141.94           C
ATOM   1701  OD1 ASN   214       2.075 -14.239 -35.900  1.00141.94           O
ATOM   1702  ND2 ASN   214       1.543 -12.367 -37.072  1.00141.94           N
ATOM   1703  C   ASN   214       4.169 -11.699 -33.182  1.00141.94           C
ATOM   1704  O   ASN   214       4.093 -10.535 -32.792  1.00141.94           O
ATOM   1705  N   LEU   215       5.258 -12.461 -32.973  1.00 82.20           N
ATOM   1706  CA  LEU   215       6.398 -11.897 -32.320  1.00 82.20           C
ATOM   1707  CB  LEU   215       7.442 -12.957 -31.903  1.00 82.20           C
ATOM   1708  CG  LEU   215       8.607 -12.456 -31.010  1.00 82.20           C
ATOM   1709  CD1 LEU   215       9.568 -13.611 -30.672  1.00 82.20           C
ATOM   1710  CD2 LEU   215       9.353 -11.252 -31.606  1.00 82.20           C
ATOM   1711  C   LEU   215       7.023 -10.994 -33.372  1.00 82.20           C
ATOM   1712  O   LEU   215       7.728 -11.538 -34.264  1.00 82.20           O
ATOM   1713  OXT LEU   215       6.807  -9.755 -33.301  1.00 82.20           O
TER    1714      LEU   215
TER    1715      LEU   215

END
